# Supplementary material for: Genome-wide identification and characterization of the SPL gene family and its expression in the various developmental stages and stress conditions in foxtail millet (Setaria italica)
Source: BMC Genomics. 2022 May 20;23:389. doi: 10.1186/s12864-022-08633-2 (PMC9122484; doi:10.1186/s12864-022-08633-2)
Supplement: Supplementary file 1 — Additional file 1: Table S1. List of the 18 Setaria italicaSPL genes identified in this study. [file 12864_2022_8633_MOESM1_ESM.xls]

## Sheet: SPL gene information
Supplementary Table S1 List of the 18 SiSPL genes identified in this study.
Group	Gene	Gene ID	Transcript	Protein length	Intron number	Mw(KDa)	pI	Chr Location	Domain	Predicted Subcellular location(W)
I	SiSPL8	SETIT_021754mg	transcript:KQL15519	385	6	57.2643	5.58	III	SBP	nucl
II	SiSPL18	SETIT_034095mg	transcript:KQK86307	968	10	105.552	5.58	IX	SBP	plas
II	SiSPL14	SETIT_013151mg	transcript:KQL02470	1118	9	122.182	6.49	VI	SBP	chlo
II	SiSPL11	SETIT_000259mg	transcript:KQL03527	881	10	98.3494	6.62	V	SBP	nucl
III	SiSPL9	SETIT_006559mg	transcript:KQL11113	410	2	43.5911	9.23	IV	SBP	nucl
III	SiSPL7	SETIT_022315mg	transcript:KQL12865	525	2	41.9965	7.44	III	SBP	nucl
III	SiSPL1	SETIT_017338mg	transcript:KQL28484	418	2	43.9433	6.56	I	SBP	nucl
V	SiSPL10	SETIT_006472mg	transcript:KQL12097	432	3	46.8032	9.22	IV	SBP	nucl
V	SiSPL2	SETIT_017749mg	transcript:KQL28519	332	3	36.3156	8.8	I	SBP	nucl
V	SiSPL3	SETIT_017520mg	transcript:KQL28791	362	2	39.1971	9.66	I	SBP	nucl
VI	SiSPL5	SETIT_031154mg	transcript:KQL25919	199	1	20.4923	9.76	II	SBP	nucl
VI	SiSPL6	SETIT_032170mg	transcript:KQL25921	376	1	19.1953	9.91	II	SBP	nucl
VII	SiSPL17	SETIT_026656mg	transcript:KQK94637	317	2	33.5623	9.08	VIII	SBP	nucl
VII	SiSPL15	SETIT_013747mg	transcript:KQL02648	444	2	46.0532	7.99	VI	SBP	nucl
VII	SiSPL12	SETIT_001804mg	transcript:KQL08368	387	2	40.2347	9.17	V	SBP	nucl
VIII	SiSPL16	SETIT_010262mg	transcript:KQK98368	401	2	40.417	9.41	VII	SBP	nucl
VIII	SiSPL13	SETIT_013870mg	transcript:KQL02433	400	2	41.3986	8.9	VI	SBP	nucl
VIII	SiSPL4	SETIT_030195mg	transcript:KQL25066	182	2	39.1054	9.11	II	SBP	nucl

## Sheet: SPL gene sequences
Supplementary Table S1-1 List of the 18 SiSPL genes identified in this study
Gene	Gene ID	Sequence Type	Sequences
SiSPL11	SETIT_000259mg	CDS	ATGGAAGCTGGGTTTCTGTGGAAAGAGAGCGGCGACCAAGCCGGTGCGGCGAGAATGTCCGGCGGGCACAACAAGAACAAGAACAAGAGCCTCGAGTGGGATCTGAACGACTGGAGGTGGGACGCCAACCTGTTCCTGGCCACGCCGGCGGCGGCCGCGCCGTCCGAGTGCAGCAGCAGGGAGCTGAGCCGGGCGCAGGGGGAGATCGACTTCGGCGTCGTCGTCGACAAGAGGAGGCGGCTCTCGCCGGAGGAGGACGGCAGCGCCGGCTGCAGCAACGATTCCGCTGTGGCGAATGGAGACAACGGCCATGTGGTGTCTGTTCAGAGGAGGCGGAGCAGTGAGGAGGAGAGGCGCAGGAAAGGTGCCAGCTCGAGCACCCCACCGTCTTGCCAGGTT…
SiSPL11	SETIT_000259mg	Protein	MEAGFLWKESGDQAGAARMSGGHNKNKNKSLEWDLNDWRWDANLFLATPAAAAPSECSSRELSRAQGEIDFGVVVDKRRRLSPEEDGSAGCSNDSAVANGDNGHVVSVQRRRSSEEERRRKGASSSTPPSCQVDGCHADLSGARDYHKRHKVCEAHTRTSVVCIKNVEHRFCQQCSRFHLLQEFDEGKKSCRSRLAKHNGRRRKGQPQGAVVGNPTNENKSLSSALFLLLKQLSGLESGSSSGQINHPNYLVNLLKNLAAVASTQAYQDILNNANSNPTSNAGNNAANGSTMHELTIQSIPVGSEPLAEGPPVKKRVQDFDLNDACIEEVERRTDKIVFKLFGKEPKDFPVDLREQILNWLSHCPTDMESYIRPGCVILTVYLRLPNWMWDELDDDPAP…
SiSPL11	SETIT_000259mg	Gene	ATGGAAGCTGGGTTTCTGTGGAAAGAGAGCGGCGACCAAGCCGGTGCGGCGAGAATGTCCGGCGGGCACAACAAGAACAAGAACAAGAGCCTCGAGTGGGATCTGAACGACTGGAGGTGGGACGCCAACCTGTTCCTGGCCACGCCGGCGGCGGCCGCGCCGTCCGAGTGCAGCAGCAGGGAGCTGAGCCGGGCGCAGGGGGAGATCGACTTCGGCGTCGTCGTCGACAAGAGGAGGCGGCTCTCGCCGGAGGAGGACGGCAGCGCCGGCTGCAGCAACGATTCCGCTGTGGCGAATGGAGACAACGGCCATGTGGTGTCTGTTCAGAGGAGGCGGAGCAGTGAGGAGGAGAGGCGCAGGAAAGGTGCCAGCTCGAGCACCCCACCGTCTTGCCAGGTT…
SiSPL12	SETIT_001804mg	CDS	ATGGACTGGGACGCCAAGATGCTCCCCGCGTGGGACCTCGGCACGGTGGTCGGCCCCAGCAGCGGGGGCGGGGGCGGGGTCGTCGCGGCCGCGGGCGGCGGCGGAGGCGGAGGCGGGGCGCTGGACCTGAAGCTGGGCGGGCCGACGAGCTGGAGGGCGGCGAGCACGACCACCGCGGCGGCTGCCCCGTTGCCGTCCCCACCTGCGCCACCGCCGCGGGCGTCGTCGTCGTCGTCCGCGCCGGCGAAGCGGGCGCGCCCGGGGCAGGCGCAGCAGGCGGTGCCGGCGTGCTCCGTGGAGGGGTGCGCGGCGGACCTGTCCAAGGGCCGCGACTACCACCGCCGGCACAAGGTCTGCGAGGCGCACTCCAAGACGCCCGTCGTCACCGTCGCCGGCCAG…
SiSPL12	SETIT_001804mg	Protein	MDWDAKMLPAWDLGTVVGPSSGGGGGVVAAAGGGGGGGGALDLKLGGPTSWRAASTTTAAAAPLPSPPAPPPRASSSSSAPAKRARPGQAQQAVPACSVEGCAADLSKGRDYHRRHKVCEAHSKTPVVTVAGQQQRFCQQCSRFHSLGEFDDTKRSCRKRLDGHNRRRRKPQPDPLNPGGLFANHHGVTRFAAYPQLFASSLADPKWPVVKTEADVFQDQYYPAVHLNGAGSLFHGKDRKHFPFLTNHHHGGESAGAFGSQPFTITTASSESCSKQSNGNCALSLLSDNPTPAQTAMIPTAQPLGATLQYGGAARVPDGGDVSLAGMSYVRLGDSKQASILTTSTSHTTVASPGPATQLQYYYHVSGGDQGNSPDGAAIQAIPYSSW*
SiSPL12	SETIT_001804mg	Gene	GCGAGTGAACAGTGGTGGTGAGGTGCCCCCGCTCTGGGCAATTATTGCCACCTTTGGAGTTTGGAGTCCTCCAATAGGAGTCTCCTCCTGTGCTGTCTGCAGCAACCACTGTCCCTCCTCCTCCCCTTCCATCTCCGACCTTCCTGCTCTCGCTCGCTCCCTGTGCCTGATCCCTTCCCCCGCCTTCCTTCCTCCGCTGCCTCCTCCTGCTCCTAGTGGCTGCTGTTCTTGGATTCTTAATTGCATGCTGTCGCTGCTGCTGTGATCTCTCTCTTTCTGCTCATCATCCATTCCTTTTCTGCCCCTCCTGTCCTCCTCCACAAGCTTTTCCTCGCAATCAACTTTTCTTTTCGGTCTCTCACTCTCCCTCTAGTCTGTACTCGCCGCCTCTCGCTCTTC…
SiSPL10	SETIT_006472mg	CDS	ATGGGTTCTTTTGGGATGAACTGGGATCAGAAGAATTCCATGGTGTGGGATTGCGAAAATCTAGCACTATCTGTCCCGAATGAAATTGTAAGGCATGGATCTGCGAATTCATCTGGTGGTACCCTCACTTCTAGCTCAGAGCTAGGGCATGGTTCATCCAAGAGCTCCATTTCGGGATCCATTGATTCACCGTTTGGAGTAGGGAACAGCATAGAGTTCAATTTCGCTGCTGTTGAAAGGCATGTTAAGGACATGGGTAAGAATGGCAGAGTTGACGACTCGAGAACTTCTCCATCATCAATGATAGCGTTCAGCCATGGGGAGCCATCAATCAGCCTGAAGCTTGGAAAAAGGGCTTACGTTGAAAGTGTCTGTGGAAGACAGGATAACAAGAGTTCT…
SiSPL10	SETIT_006472mg	Protein	MGSFGMNWDQKNSMVWDCENLALSVPNEIVRHGSANSSGGTLTSSSELGHGSSKSSISGSIDSPFGVGNSIEFNFAAVERHVKDMGKNGRVDDSRTSPSSMIAFSHGEPSISLKLGKRAYVESVCGRQDNKSSAPSTVTSASTVVKKTKVSHQNAKNSYCQVEGCKVDLSSAKAYHRKHKVCEDHAKAPKVVVAGLERRFCQQCSRFHGLAEFDQNKRSCRRRLTHHNARRRKPQTDTISFNSSRLSTMFYDTSQQTNLFFSQPLFSQVRSNALSSWDNLGGFKFVETKHMSMHPMKTVGLDELPFSNLQISTSVAAQTARHHNFDGLMPVKGTNTKVLNQGVEASTAASNSNGAPELGRALSLLSDGSWGSSSTVIQQHNSHVHTGAMPPLGTIAVSN…
SiSPL10	SETIT_006472mg	Gene	TTGGATCTTTGCCTCTGCGTCGTCTTGCTTTGCTTTCTCGGCCCTTTTCTTTTCTAGCTGAACTCTCATGGTTCTTGGTTTTGCACTTTAGCTCACCTAGAATTTCAGCTGAATAAAGATCCTTTCAAGCAAAGGAGGTGAGATTCTTGATTTTACATCCAGCGTTTTCCCCCCTTTTGTGTATAGAGGTAGAGTAGAAGTTCCCTTTTTTTATGGTTTGCTTCACCTTTGCTTCCCCAAAAGCAACTGGATTCGATGCAATATTGGTTCGTGTGTTGGTGGGAACAGTAAGGCTGAGCAAATAATGCAATGCTGAGGTAATTGCTATCAGAGATCGGAGGGTTTAAAGTTTAAATGGGGGTGGTTGTGATGGTGGATAGGATAGGGGCCAGCCTAGAT…
SiSPL9	SETIT_006559mg	CDS	ATGATGAGCGGTGGTAGGCTGAACGTGACCACGTCCTCGCCGGGCGACGACTTCCCGTTCGCACCCGTGCAGCAGCAGCAGCAGCAGCCGCCTCCGCCCTACGTCGGGTTCGAGCACGGCGTGACGGGCGGCAGCGGCGGCGTGATGCAGCGCCACCTCTACGACGGCCTCGACTTCGCCACGGCGCTGCAGTTCCAGGAGGCGGCGGCGCCCCACCACCAGCTGCTCACGCTGCCGTCCAGCCTCGCCCCCATGGCGCCGCCGATGCAGATGCCGATGCCGATGCCGCTGCAGATGCCGATGCCCATGCCCGGGATGCCCGGCGACGTGTACCCGGCGCTCGGCATGGTGAAGCGCGAGGGCGGCGGCGTCGGCGCGGACGGCGCCACGGCGGCCGGG…
SiSPL9	SETIT_006559mg	Protein	MMSGGRLNVTTSSPGDDFPFAPVQQQQQQPPPPYVGFEHGVTGGSGGVMQRHLYDGLDFATALQFQEAAAPHHQLLTLPSSLAPMAPPMQMPMPMPLQMPMPMPGMPGDVYPALGMVKREGGGVGADGATAAGRIGLNLGRRTYFSPGDMLAVDRLLMRSRLGGVFGFGFGGAHHQPPRCQAEGCKADLSGAKHYHRRHKVCEYHAKASVVAAGGKQQRFCQQCSRFHVLTEFDEAKRSCRKRLAEHNRRRRKPATTASSKDAASPPAKKPSGGSISGSYTTDSKNLSTTKSTMSSNTGSVISCLDQGNKQLARPTLTLGASPDKQDHHHQLSTMLQVQAAAGGHHQEQHFITSLQVHNNGGNGGGNNILSCSSVCSSALPSAAANGEVSDQNTNNGNG…
SiSPL9	SETIT_006559mg	Gene	ATGATGAGCGGTGGTAGGCTGAACGTGACCACGTCCTCGCCGGGCGACGACTTCCCGTTCGCACCCGTGCAGCAGCAGCAGCAGCAGCCGCCTCCGCCCTACGTCGGGTTCGAGCACGGCGTGACGGGCGGCAGCGGCGGCGTGATGCAGCGCCACCTCTACGACGGCCTCGACTTCGCCACGGCGCTGCAGTTCCAGGAGGCGGCGGCGCCCCACCACCAGCTGCTCACGCTGCCGTCCAGCCTCGCCCCCATGGCGCCGCCGATGCAGATGCCGATGCCGATGCCGCTGCAGATGCCGATGCCCATGCCCGGGATGCCCGGCGACGTGTACCCGGCGCTCGGCATGGTGAAGCGCGAGGGCGGCGGCGTCGGCGCGGACGGCGCCACGGCGGCCGGG…
SiSPL16	SETIT_010262mg	CDS	ATGGAAGGGAACGGCGGCGGAGGCGGCAGTGGGAGCGGGAGCGCGGCGCCGCCCTGGGATCTCGGCGTGCACTGGGCGCCCGCCGCCTCGCCCTACCCGCCGCAGCCGCCCTTCGTGCCGCGCCCGAGCGGCGGGGCCACCAGCCACTACCACCAGCAGGAGCTGACCTGCCTCAAGCTGGGGAAGCGGCCGTGCTGCTGGGCCGGGGCGGCCGGGGGCAGCCAAGTGTCGCTGCAGGGCGGTGCGGGGCTGGTCCACGGCAACGGCTCCGCCGCCGGCGCCGGTGGCGCGAGCGGGGCGGCGGCGGCTGAGGGCAGGAGGAAGGAGAAGCAGGCGGCGGCGGGGGCCTCGGGCGCGGCGGCCGTGGCGAGGTGCCAGGTGGAGGGGTGCCACATGGAG…
SiSPL16	SETIT_010262mg	Protein	MEGNGGGGGSGSGSAAPPWDLGVHWAPAASPYPPQPPFVPRPSGGATSHYHQQELTCLKLGKRPCCWAGAAGGSQVSLQGGAGLVHGNGSAAGAGGASGAAAAEGRRKEKQAAAGASGAAAVARCQVEGCHMELAGAKEYHRRHKVCEAHSKAPRVVVLGAEQRFCQQCSRFHAISEFDDAKRSCRRRLAGHNERRRKSNASEAMARSAAHPHGMAPFGHGFLPPPCGLPASPAGALSLLSSARGAPWLVPAAPDISARSSAALDELIAENRAALLAWQFFSSSDRPAPGRHLAPPSSSVGRALTPAEQAAGWHHPHDGAGAGGGGRYYHEAAASSGHTTLDLMQTAAAATTVASAGAPPFRPVPERAAAARPPRAKDGDAAGCSSDAWAPAGGGGGAR…
SiSPL16	SETIT_010262mg	Gene	TGCAGCAGCAGCAGCAGCCGCCGCCGCGCCGCCGTCGTAGCTCCTCCACTTTACCTCGTCCACACCGTTATAGACGCCGGCAGGGACGTGGCGTAGTAGCGATGGAAGGGAACGGCGGCGGAGGCGGCAGTGGGAGCGGGAGCGCGGCGCCGCCCTGGGATCTCGGCGTGCACTGGGCGCCCGCCGCCTCGCCCTACCCGCCGCAGCCGCCCTTCGTGCCGCGCCCGAGCGGCGGGGCCACCAGCCACTACCACCAGCAGGAGCTGACCTGCCTCAAGCTGGGGAAGCGGCCGTGCTGCTGGGCCGGGGCGGCCGGGGGCAGCCAAGTGTCGCTGCAGGGCGGTGCGGGGCTGGTCCACGGCAACGGCTCCGCCGCCGGCGCCGGTGGCGCGAGCGGGG…
SiSPL14	SETIT_013151mg	CDS	ATGCAGCGGGAGGTGGGGCCGCAGGTGGCCCCCCCGCTGTTCGTGCACCAGATCCAGCAACTGCCTCCCCATGCCGCCGCGGCGAAGAAGCGTGGCCACCCGTGGCCAGCCGCCGTGGCGCCGGCCAAGGCGGCGGCGGCGGCGGCTGCGGCTGGGGAGGGGAACTGGAACCCCAAGATGTGGGACTGGGACAGCCGCACGCTAACCGCGAGGCCGTCCTCCGACGCGCTCCGACTCGGCGGCGGCGCGCAGGGCCAGCACCACCAGCAGCAGCAGCAGCCGGCGGCGTCCGCGGCCGCGAAGGTGGCTGAGGCGCATCGGCGCGCTGGGGGTAGCGGCGCGCTGAACCTCCAGCTCGGCCTGCGGGAGGACGCGGCGACCCCGATGGATACCAGCCCA…
SiSPL14	SETIT_013151mg	Protein	MQREVGPQVAPPLFVHQIQQLPPHAAAAKKRGHPWPAAVAPAKAAAAAAAAGEGNWNPKMWDWDSRTLTARPSSDALRLGGGAQGQHHQQQQQPAASAAAKVAEAHRRAGGSGALNLQLGLREDAATPMDTSPSAPVPSSPSPPASAAAGQEPVVRPSKRVRSGSPGSAGGSGGAGAANGGASYPMCQVDDCRADLTSAKDYHRRHKVCETHSKTTKALVASQMQRFCQQCSRFHPLAEFDEGKRSCRRRLAGHNRRRRKTQPTDVASQLLLPGNQENAANRTQDIVNLITVIARLQGSNVGKAPSIPQIPDKQNLVEIISKINSLNNTTSAPKSPPLEVVDLNASQDQQEDSVQKTANGIDKQTVPSTMDLLAVLSTGLATSTPETNTSQSQGSSDSS…
SiSPL14	SETIT_013151mg	Gene	CGCCGCCCGGCCTTCCCCTGCCTGTTTGCCGCGCCAGGACGCCACCCGCGCAGGCCAACCAAGCCCAAGCCCGAGCCGTCCTCCCTCTCCCTCCCCTCCCCCTCCGCTCGATTCCCCTTTCTCTCTCCTCCCTTTCACGCCTCCCCCCTTCCAGCCAGCGCCGCATCACGCCATCGGCCCATTCCTCCTCATCCCCAACCTCCGCGCTCGCGCGCCGCGCTCTTTCCACCGCCGATTCCACCACCTGTACTGGGTTCGCTCTCTCCCTCTCTCCCCCTCGCAGCGCATCCCAGCGGCATCGCTTCCCCGGGGGGAGGGATATTTCTGGTGCTATTTCTGGGGGGTTGGGGAGGGCGGCGAGGTGGGGGTGACGTGACGCGGGCGACTTGGTCCCCCGTA…
SiSPL15	SETIT_013747mg	CDS	ATGGACTGGGATCTCAAGGCGCCGGGCGCGTGGGACCTCGCGGAGCTGGAGCACGACCACGCGGGCGGCGCGGCGGCGGCGGCGGTGGGGCCGTCTGGCGGGCACGGCAATGCGGCCGCCACGGCGTACCGCCCGCCCGGGGCGGCCGAGTGCTCGGTGGACCTGAAGCTGGGCGGGCTGGGCGAGTGCGAGCTCGGCGCGGCGCCGAGCAGCAGGGAGCGCGCCGCCGCGGCGGGGAAGGCCCCCGTGGCGCCGGCGGCGGGCTCGTCGTCGCCCGGGCCCGGCGCGCCGGCGAAGCGGCCGCGCCCGGGGGGCGGCGCGGGGCCGCAGCACCACCACCACCAGCAGCAGTGCCCGTCGTGCGCGGTGGAGGGGTGCACGGCGGACCTGAGCAAGTGC…
SiSPL15	SETIT_013747mg	Protein	MDWDLKAPGAWDLAELEHDHAGGAAAAAVGPSGGHGNAAATAYRPPGAAECSVDLKLGGLGECELGAAPSSRERAAAAGKAPVAPAAGSSSPGPGAPAKRPRPGGGAGPQHHHHQQQCPSCAVEGCTADLSKCRDYHRRHKVCEAHSKTPVVVVAGREMRFCQQCSRFHLLAEFDDTKRSCRKRLDGHNRRRRKPQPDTMASASFMASQQGTRFSPFAAPRLDANWPGVIKTEESPYYTHHQIPLGTSNRQHFVGASSAYAKEGRRFPFLQEGEISFATGVVLEAPASARQPVLKAAAPPESSSGSTGGKMFSDGLTRVLDSDCALSLLSAPANSSGIDVSRMVRPTEHVPMAQPVVSGLQFGSSSWFSRPQASAGGAAVAATAGFPSCPVVEGEHPQL…
SiSPL15	SETIT_013747mg	Gene	ATGGACTGGGATCTCAAGGCGCCGGGCGCGTGGGACCTCGCGGAGCTGGAGCACGACCACGCGGGCGGCGCGGCGGCGGCGGCGGTGGGGCCGTCTGGCGGGCACGGCAATGCGGCCGCCACGGCGTACCGCCCGCCCGGGGCGGCCGAGTGCTCGGTGGACCTGAAGCTGGGCGGGCTGGGCGAGTGCGAGCTCGGCGCGGCGCCGAGCAGCAGGGAGCGCGCCGCCGCGGCGGGGAAGGCCCCCGTGGCGCCGGCGGCGGGCTCGTCGTCGCCCGGGCCCGGCGCGCCGGCGAAGCGGCCGCGCCCGGGGGGCGGCGCGGGGCCGCAGCACCACCACCACCAGCAGCAGTGCCCGTCGTGCGCGGTGGAGGGGTGCACGGCGGACCTGAGCAAGTGC…
SiSPL13	SETIT_013870mg	CDS	ATGGAGGCTGCCAGTGCCGCCGGCGGAAGCGGCGGCAGTGGCAGCGGCAGCGGCGGCGGGGATGACCACCTCCACGGGCTCAAGTTCGGCAAGAAGATCTACTTCGAGGACGCCGGCGGCAGCGGCAGCAGCGGCAGCGGTGGCAGTGCCAGCGCGAGCGACGCTCCGCCACCGCAGCCGCTACCGCCGCCGTCCGCGTCGCCCGGCAGGGCCCCCGGCAGGAGGAGCAGGGGCGCGGCCGGCGGGGCTTCCGGCTCGCCGGCGCCCGCGCGGTGCCAGGTGGAGGGGTGCAACGTGGATCTGACCGGCGCCAAGACCTACCACTGCCGCCACAAGGTGTGCGCCATGCACGCCAAGGCCCCCCTCGTCGTCGTCAACGGCATCGAGCAGCGCTTCTGC…
SiSPL13	SETIT_013870mg	Protein	MEAASAAGGSGGSGSGSGGGDDHLHGLKFGKKIYFEDAGGSGSSGSGGSASASDAPPPQPLPPPSASPGRAPGRRSRGAAGGASGSPAPARCQVEGCNVDLTGAKTYHCRHKVCAMHAKAPLVVVNGIEQRFCQQCSRFHQLHEFDQQKRSCRRRLTGHNERRRRPPAGPLASRYGRLATSFGEPGRFRSFLLDFTYPRVPSSMRDGWPAARPGERVPASIQWQASLDPHQHSAITGYGAHSYGSHGSSSSGPPVFPGPELPPGGCLAGVPADSSCALSLLSTQQWDTTQSAGHSRAASMPATAGFDGNPVAPSLMASSYIAPSPWTGSRGHAGGRDVPPQLPPDLPLDEVHSGSSSHHGQFSGELELALQGNRPAPAPRIDHGSTSTFDQASNTTDWS…
SiSPL13	SETIT_013870mg	Gene	ATGGAGGCTGCCAGTGCCGCCGGCGGAAGCGGCGGCAGTGGCAGCGGCAGCGGCGGCGGGGATGACCACCTCCACGGGCTCAAGTTCGGCAAGAAGATCTACTTCGAGGACGCCGGCGGCAGCGGCAGCAGCGGCAGCGGTGGCAGTGCCAGCGCGAGCGACGCTCCGCCACCGCAGCCGCTACCGCCGCCGTCCGCGTCGCCCGGCAGGGCCCCCGGCAGGAGGAGCAGGGGCGCGGCCGGCGGGGCTTCCGGCTCGCCGGCGCCCGCGCGGTGCCAGGTGGAGGGGTGCAACGTGGATCTGACCGGCGCCAAGACCTACCACTGCCGCCACAAGGTGTGCGCCATGCACGCCAAGGCCCCCCTCGTCGTCGTCAACGGCATCGAGCAGCGCTTCTGC…
SiSPL1	SETIT_017338mg	CDS	ATGGCCGCGCCAGCCAACGACGTCGACTTCTGCTTCGGGGCCATGCAGGCGCAGCAGCCCTACGTCGTCGGCTTCGACGCCGGCGCCATGGCCATGCCCAGCGTTGAGAGGCCGCTGCTCCAGCACCACAGCAACCTCTACGACAGCTTCGATCTTTCTGCCGCCGCCGCAGCGGGCGGCTTCCCGTTCCAAGAGCCGGGCCTCCTCCCGCCCGCGAGCCTGCCGCTGGCGCCGCCGTCGCTGCAGCTGCCGCTGCTGACGACGTCGCTCCTGGGCGTGCCGACAGCGGCGGAGATGTACCATCCTTTCGGTGGTGCGGGAGGGGCGGCGGCGTTCCTGAAGCGGGAGGACGGCGGCGGCGGGGCCCTCGTGGACGGCGGCGGCGGGACGATCGGGCTG…
SiSPL1	SETIT_017338mg	Protein	MAAPANDVDFCFGAMQAQQPYVVGFDAGAMAMPSVERPLLQHHSNLYDSFDLSAAAAAGGFPFQEPGLLPPASLPLAPPSLQLPLLTTSLLGVPTAAEMYHPFGGAGGAAAFLKREDGGGGALVDGGGGTIGLNLGRRTYFSPADVLAVDRLLTRSARLVDGVGMGMGLGMGVLGLGLGAAHHHQQQPPRCQAEGCKADLSAAKHYHRRHKVCEFHAKAAAVAAAGKQQRFCQQCSRFHVLAEFDEAKRSCRKRLTEHNRRRRKPAGAQAGKYSSPPPKRADTTCITTSCNSDHNKSSTAAAKSTAISPNGSGVSCLDAMDNGQPSSAAAEPTSLSLAALPLHDDKDDDGGLDSMLMRQVQGRRDDDEEHRRFMTSLVMQQQAQNQLDGGGGNILSCSS…
SiSPL1	SETIT_017338mg	Gene	ATGGCCGCGCCAGCCAACGACGTCGACTTCTGCTTCGGGGCCATGCAGGCGCAGCAGCCCTACGTCGTCGGCTTCGACGCCGGCGCCATGGCCATGCCCAGCGTTGAGAGGCCGCTGCTCCAGCACCACAGCAACCTCTACGACAGCTTCGATCTTTCTGCCGCCGCCGCAGCGGGCGGCTTCCCGTTCCAAGAGCCGGGCCTCCTCCCGCCCGCGAGCCTGCCGCTGGCGCCGCCGTCGCTGCAGCTGCCGCTGCTGACGACGTCGCTCCTGGGCGTGCCGACAGCGGCGGAGATGTACCATCCTTTCGGTGGTGCGGGAGGGGCGGCGGCGTTCCTGAAGCGGGAGGACGGCGGCGGCGGGGCCCTCGTGGACGGCGGCGGCGGGACGATCGGGCTG…
SiSPL3	SETIT_017520mg	CDS	ATGGGTTCCTTTGGGATGGACTGGAGCCAGAAGGGCTCCGTGTTGTGGGATTGGGAGAATTTGCCACCGATAGGTGCAAATGGGAACCTTGTGCCGCAGGCTGAGGCCAAGTTTGCTGGCGTTGAGATCACAAGGCATGGATCAGTGCATTCTTCCTGCGGTACTTTTTCGTCCAGCTCGGAGATGGGGTATGGTTCATCTAAGAGTTCCATATCCGCGTCGATTGATTCTTCGCCCAAGGCGGGGAACAACATGGAGCTCAATTTTGCACCTGCCAGAGTGCCTGACAAGTACATACGCAAGAACACTGATTTGAGAACCTCCCCGTCATCAGTGATAGCTGTAAGCAGTGGAGAGCCGGTGCTTAGTCTGAAACTTGGCAAGAGAACCTATTTTGAA…
SiSPL3	SETIT_017520mg	Protein	MGSFGMDWSQKGSVLWDWENLPPIGANGNLVPQAEAKFAGVEITRHGSVHSSCGTFSSSSEMGYGSSKSSISASIDSSPKAGNNMELNFAPARVPDKYIRKNTDLRTSPSSVIAVSSGEPVLSLKLGKRTYFEDACGGQSVKSSPSDSSIVTPPAAPVKKAKAAQNVQNSYCQVEGCKIDLSSAKDYHRKHKVCEAHSKAPKVVVAGLERRFCQQCSRFHGLDVFDQKKRSCRRRLNDHNARRRKPQPEAISFGSSRLPAMFYGTDPRQQTSLLFGQAPYGQIRSRASSSWDNPGGAFKFAETKASWLKPAGATGLDALHLSSQQVWNNIMPHGAHQDFAGFMAFKGTSAKVLNQGSFSSLL*
SiSPL3	SETIT_017520mg	Gene	CTGGAGTGGTTGACGACTTGACGGCGCTGTGGTGTGTACAGGCTGAGGGGGAGGAGGAGAAGAAGAGGAATATGATATAGATCTCAGTAAGCCGGAGATGAGGGTGAGGCAGCAGTGGCCAAGCTCTTGCTCCAGTGGGCGAGGCTGAGCTTCTTGTTCTCCCCAGTCCATCGATGCGCCGCCGCCTCCTCCTCGGCTCGCCGGATCAGCGGAGCTCCATGGCTGCTGTCCAGCGCGGTGCTGCGGATTGAGAGGCAGTACTTGGGTCTTTTGCTACAGCTTGGTTGGCGTACTTGTGTTTTTGCCTTTCTTGGTGCTAGAATGATGGCGCTGCTGTTCTCGCCATGATGGATGATCCCTCTAGTAAAAGTTCTAACTCCTCTCTGATAGCACCTTCTG…
SiSPL2	SETIT_017749mg	CDS	ATGGAGTGGACGGCCCCGAAGCACGCCGCCTCGCCCTCCTCGCCTCCACTGCTCTGGGACTGGGGCGACAACGCCGCCGCGGGCTCAGGCTCCTCCAGCGACGCGCCGGCGCGGCGCGGCGGGAGGGAGCGGGAGGCGAAGCGTGCCAAGGGCGAGGAGGGCGGGGGAGCGGAGGTGAGGTGCCAGGTCGAGGGGTGCGGCCTGGAGCTCGGCACGGCCAAGGAGTACCACCGGAAGCACCGCGTCTGCGAGGCCCACACCAAGTGCCCCCGCGTCGTCGTCGCCGGCCAGGAGCGCCGCTTCTGCCAGCAGTGCAGCCGGTTCCATGCGCTGTCAGAGTTTGATCAGAAGAAGAGGAGCTGCAGGAGGCGTCTGTCTGATCACAATGCCCGCCGGCGG…
SiSPL2	SETIT_017749mg	Protein	MEWTAPKHAASPSSPPLLWDWGDNAAAGSGSSSDAPARRGGREREAKRAKGEEGGGAEVRCQVEGCGLELGTAKEYHRKHRVCEAHTKCPRVVVAGQERRFCQQCSRFHALSEFDQKKRSCRRRLSDHNARRRKPQPDAYAFASARLPSSLFDDRRQISFVWNKAPLSHVRPFTSPWDSSSDFKLPHAKEIRELSTKVGAITGQVHFDKSHLSNAIPTLSHGKDELLPMKGPDTSVTASKFDGAPDLQRALSLLSAGPCGLPDPVPQASCLIQFTGASENNGDLHLSHGGNSGPASCTDEQHIAPQPQLVRFTMDTSSNVYEPTFFGLNQIN*
SiSPL2	SETIT_017749mg	Gene	GCATGGAGTGGACGGCCCCGAAGCACGCCGCCTCGCCCTCCTCGCCTCCACTGCTCTGGGACTGGGGCGACAACGCCGCCGCGGGCTCAGGCTCCTCCAGCGACGCGCCGGCGCGGCGCGGCGGGAGGGAGCGGGAGGCGAAGCGTGCCAAGGGCGAGGAGGGCGGGGGAGCGGAGGTGAGGTGCCAGGTCGAGGGGTGCGGCCTGGAGCTCGGCACGGCCAAGGAGTACCACCGGAAGCACCGCGTCTGCGAGGCCCACACCAAGTGCCCCCGCGTCGTCGTCGCCGGCCAGGAGCGCCGCTTCTGCCAGCAGTGCAGCCGGTGGGTGGTGTTCTTGCTTTCTGTTGCTCTGGTTGACCTCAGCGGAGCCGCAATCTTGCGGCTCTCTGCAATTGCTC…
SiSPL8	SETIT_021754mg	CDS	ATGGACGCCGCTGACTCCGGCGGGGGCGGCGCGGCGGATGCCGGCGAGCCCATCTGGGACTGGGGCAACCTCCTTGACTTCGTCGTCGACGGTGACGACTCGTTGGTCCTCCCGTGGGACGACGACGCCGCCGGAATAGGAGCAGCCGACCCCACCGAGGCGGCCGCGCCACCGCTCCCCGCACCTATGCCGCAGCCGGTGGAGGTGGAAGCGGAGCCGGAACCGGAACCGGAGGCGGAGGCGGGGCCGGTGCTTCCACCGCCCCCTCTTCGGGTGCAGGGGATCGGGCGCCGCGTGAGAAAGCGGGACCCGCGGCTGGTGTGCCCGAACTACCTCGCGGGGATGGTGCCGTGCGCGTGCCCCGAGGTGGACGAGATGGTCGCCGCCGCGGAGGTGGAG…
SiSPL8	SETIT_021754mg	Protein	MDAADSGGGGAADAGEPIWDWGNLLDFVVDGDDSLVLPWDDDAAGIGAADPTEAAAPPLPAPMPQPVEVEAEPEPEPEAEAGPVLPPPPLRVQGIGRRVRKRDPRLVCPNYLAGMVPCACPEVDEMVAAAEVEDVAAEFLAGARKKTKTAARRGKAGAAGVGGVAGGTARAAAMEMKCQVPGCEADIRELKGYHRRHRVCLRCAHASAVILDGVQKRYCQQCGKFHVLLDFDEDKRSCRRKLERHNKRRRRKPDSKGLLDKEIDEQLDLSADVSADGELREENMEGTTSEMLETVLSNKVLDRGTPAGSEDVLSSPTCTQPSLQTEQSKSVVTFAASVEACVGAKQENAKLTTNSPIHDTKSAYSSSCPTGRISFKLYDWNPAEFPRRLRHQIFEWLAS…
SiSPL8	SETIT_021754mg	Gene	ATTCCATTCGCTCCGCCACGGCGCGTGCTCCGGCCCCCGAGTCCCCCCCGCTCACCCTCCCCGCCTCCGCGGAATCGAGGGATTCCCAAATCACCGGAGGTGATCGTGCCGTGCACGCGCGCGGGGGGTTAGGGCTTGTCTGCCCCCGGAAATGGACGCCGCTGACTCCGGCGGGGGCGGCGCGGCGGATGCCGGCGAGCCCATCTGGGACTGGGGCAACCTCCTTGACTTCGTCGTCGACGGTGACGACTCGTTGGTCCTCCCGTGGGACGACGACGCCGCCGGAATAGGAGCAGCCGACCCCACCGAGGCGGCCGCGCCACCGCTCCCCGCACCTATGCCGCAGCCGGTGGAGGTGGAAGCGGAGCCGGAACCGGAACCGGAGGCGGAGGCGGGGCC…
SiSPL7	SETIT_022315mg	CDS	ATGATGAACCTATCGGCTGCCGCGAACGCCTGCGATGAGTTCCCCTACGTCGCTTCCAACCCGGCTCCGCCCTCGCTGCTCCCAATCATGGAGCAGGAGAGCAGCATCCAGAGGGAGCAGCTGGGCTACAACCTCGAGGCCAACTCCCTGGCGCTCCTCCCCCCGTCCAACTCCGCCGCCGCCCACCACCACCACTCCACCATCGCCGGCGGCCACAGCGCCCACGACATCCTCCAATTCTACCCTTCCTCCCACTACCTCGCCTCCGCCGGCAACCCCTACAGCCATTTCTCCGGGAGCACCGCCGCCTTCCCGTCCTACTACCCGCCGGCGCAGGCCGCGCCCGAGTACTACTTCCCCACCCTCGTCAGCTCCGCCGAGGAGAACATGGCGAGCTTC…
SiSPL7	SETIT_022315mg	Protein	MMNLSAAANACDEFPYVASNPAPPSLLPIMEQESSIQREQLGYNLEANSLALLPPSNSAAAHHHHSTIAGGHSAHDILQFYPSSHYLASAGNPYSHFSGSTAAFPSYYPPAQAAPEYYFPTLVSSAEENMASFAATQLGLNLGYRTYFPPRGGYTYGHHPPRCQAEGCKADLSSAKRYHRRHKVCEHHSKAPVVVTAGGLHQRFCQQCSRFHLLDEFDDAKKSCRKRLADHNRRRRKSKPSDGDAGDKKRAHGNKAAAAKDKAGSSSKNMDIGDGLGTQMLGSALLSKEQDQAMDLGEVVKEAVDPKGKASMQQHHGIHQQNHHGFPFHSSSAGSCFPQTQSVSGDTTSNIAQVQEPSLAFHHQHHQHSNILQLGQAMFDLDFDH*
SiSPL7	SETIT_022315mg	Gene	ATGATGAACCTATCGGCTGCCGCGAACGCCTGCGATGAGTTCCCCTACGTCGCTTCCAACCCGGCTCCGCCCTCGCTGCTCCCAATCATGGAGCAGGAGAGCAGCATCCAGAGGGAGCAGCTGGGCTACAACCTCGAGGCCAACTCCCTGGCGCTCCTCCCCCCGTCCAACTCCGCCGCCGCCCACCACCACCACTCCACCATCGCCGGCGGCCACAGCGCCCACGACATCCTCCAATTCTACCCTTCCTCCCACTACCTCGCCTCCGCCGGCAACCCCTACAGCCATTTCTCCGGGAGCACCGCCGCCTTCCCGTCCTACTACCCGCCGGCGCAGGCCGCGCCCGAGTACTACTTCCCCACCCTCGTCAGCTCCGCCGAGGAGAACATGGCGAGCTTC…
SiSPL17	SETIT_026656mg	CDS	ATGGACTGGGCGGCGGCTTCCGGGGCGCCATCCTGGGGCGCGGCGGCGGCGTCGGACCCCGGCCCGACCATGCTGTCCTTCGCGGGGCCGTCGTCCTCCGCCGCCGCCGCAGCCGCCGAGGCGCGGCTTCAGGATTTCGCCGCGGGGCTGGCCCAGCGAGCCCGGCCGGTGGGGGCGGCCGGAGGTGGGAGGAGGTCCCGCTCGGCGGGCGGTGGCGGCGGCGCGGAGGCCTGCTCCGTCGACGGGTGCCGGTCCGACCTCAGCCGGTGCCGGGAGTACCACCGGCGGCACAGAGTCTGCGAGGCGCACTCCAAGACGCCGGTGGTGGTCGTCGGCGGCCAGGAGCAGCGCTTCTGCCAGCAATGCAGCCGGTTTCACATGCTGTCTGAGTTTGACGAG…
SiSPL17	SETIT_026656mg	Protein	MDWAAASGAPSWGAAAASDPGPTMLSFAGPSSSAAAAAAEARLQDFAAGLAQRARPVGAAGGGRRSRSAGGGGGAEACSVDGCRSDLSRCREYHRRHRVCEAHSKTPVVVVGGQEQRFCQQCSRFHMLSEFDEGKKSCRKRLDGHNRRRRKPQHDLTNLGGFIPYHQVNQFEIYPQTTPTVRENSDTMHLVHRQPPFSISFSRTPKQLPFPQDGGGMLSASHHGHFLVEDSNHTGSSACNNTLGPKCALSPLSSSLHHPSPAGQAQVASALSRIASASQQVATAAVTAAFASGGSHHVFVPDAVLEDPSQALPFPWQ*
SiSPL17	SETIT_026656mg	Gene	CAAGAATCGGTGGCCTTCCTGGACATCCGGCGGGGCTTATTGCCTGGATGCCATTTCTTGGATAGTTATTTAGCTTCTTGCAGGATTTTCGCCCGGAATTGTTGCCGCCGTCGTGACGGTTTCTTGGTTGGGAACAGGTTTCTTTTCCGGGGGCATGGACTGGGCGGCGGCTTCCGGGGCGCCATCCTGGGGCGCGGCGGCGGCGTCGGACCCCGGCCCGACCATGCTGTCCTTCGCGGGGCCGTCGTCCTCCGCCGCCGCCGCAGCCGCCGAGGCGCGGCTTCAGGATTTCGCCGCGGGGCTGGCCCAGCGAGCCCGGCCGGTGGGGGCGGCCGGAGGTGGGAGGAGGTCCCGCTCGGCGGGCGGTGGCGGCGGCGCGGAGGCCTGCTCCGTCGACGG…
SiSPL4	SETIT_030195mg	CDS	ATGGAGACCGGCGGCAGCGGCAGCGGCAACGGCGGCGGGAGCGACGATGTCCACGGGCTCAAGTTCGGCAAGAAGATCTACTTCGAGCAGGACGCGGCTGCCGGTGGGAGCGGGACGGCGGCGGCGGCGGCGGCGGGCGGCAGGAAGGGGAAGGGCGTGGCCTCCGGCGGCCCGCCCCCCGCCGCGCCGCCGAGGTGCCAGGTGGAGGGGTGCGGCGTGGATCTGAGCGGCGCCAAGCCGTACCACTGCCGCCACAAGGTGTGCTCCATGCACACGAAGACGCCGCGCGTCGTCGTCGCCGGCATCGAGCAGCGCTTCTGCCAGCAGTGCAGCAGGTTCCACGAGTTACCTGAATTCGACCAAGGAAAACGCAGCTGCCGCCGGCGCCTCATTGGTCAC…
SiSPL4	SETIT_030195mg	Protein	METGGSGSGNGGGSDDVHGLKFGKKIYFEQDAAAGGSGTAAAAAAGGRKGKGVASGGPPPAAPPRCQVEGCGVDLSGAKPYHCRHKVCSMHTKTPRVVVAGIEQRFCQQCSRFHELPEFDQGKRSCRRRLIGHNERRRKPPPGPLTSRYGRLAASFQEPGRFRSFLLDFSYPRVPSSVRDAWPAIQPGGDRMPGTIQWQGNQGIHPHRSTVAGYGNHAYIGHGGSVAGPSSVLPAAFELPPGGCVAGVATDSSCALSLLSTTQPWDATTESASHNRSPTMSAASAFEGTPVAPSVMASSYATAASSWATGPRGHVEGSSRNVQHHEDALHLVGHGHFSGELELALQGSGPSNPPHVHHGSSSGTFGHSSNAMNWSL*
SiSPL4	SETIT_030195mg	Gene	TCTCCCTCACTCGGCCCCTCCCTCTCCTCTCGCACTTCCTCCCTCTAGTAGCTAGAGAGGGGGAGGGTCAGAGGAGGGCGGGCTTAGGATAGGGAGCCACGCCGCCGCAAACGGGAACCGAAACCGTAGGGCGCAGCACGGCAGCGGGTGGCAATGGAGACCGGCGGCAGCGGCAGCGGCAACGGCGGCGGGAGCGACGATGTCCACGGGCTCAAGTTCGGCAAGAAGATCTACTTCGAGCAGGACGCGGCTGCCGGTGGGAGCGGGACGGCGGCGGCGGCGGCGGCGGGCGGCAGGAAGGGGAAGGGCGTGGCCTCCGGCGGCCCGCCCCCCGCCGCGCCGCCGAGGTGCCAGGTGGAGGGGTGCGGCGTGGATCTGAGCGGCGCCAAGCCGTACCAC…
SiSPL5	SETIT_031154mg	CDS	ATGGACCGCAAGGACAAGTCCCGCAGGGGCTCCTCGAGCTCGGCGTCGGCATCGTCTATGGCCGCGCTCGCCGCCGCCGCGGCTGCCGGCGAGGGCTCGAGCTCCGGGTCGGCCGGCGAGGCGCTGACGCCGAACGGGGAGGAGGAGCAGAAGCCCGCGAAGCTGGCTGCCGTGGGCGGCGCCTCCAGCTCGTCCCCGGTGCCGGCGAGGAGGGGCGCTGCGGCTGGCGGCGGCGGCGGGCCGAGGTGCCAGGCGGAGCGGTGCAACGCCGACCTGAGCGACGCGGCGACGTACAACCGGAGGCACAAGGTGTGCCAGACGCACTCCAAGGCCCCCGTCGTGCTCGTCGCCGGCCTCCGCCAGCGCTTCTGCCAGCAATGCAGCCGGTTCCACGAGCTG…
SiSPL5	SETIT_031154mg	Protein	MDRKDKSRRGSSSSASASSMAALAAAAAAGEGSSSGSAGEALTPNGEEEQKPAKLAAVGGASSSSPVPARRGAAAGGGGGPRCQAERCNADLSDAATYNRRHKVCQTHSKAPVVLVAGLRQRFCQQCSRFHELSEFDETRRSCRLRLAGHNERRRKSSADTHGGGSGGSNSGGGDGCRHADQDGRGHQGNPPPNHFQIR*
SiSPL5	SETIT_031154mg	Gene	CCACTCATGAGTGCTTAGCATAATTAGCTCTAGCACAGCTCCGGAGCTCCACCCCCCACCTCGCCAGCTCTCGGGCCTCGTCCTCGGTCGCCTCCTCCCTCGCCGGCACCGCCATGGACCGCAAGGACAAGTCCCGCAGGGGCTCCTCGAGCTCGGCGTCGGCATCGTCTATGGCCGCGCTCGCCGCCGCCGCGGCTGCCGGCGAGGGCTCGAGCTCCGGGTCGGCCGGCGAGGCGCTGACGCCGAACGGGGAGGAGGAGCAGAAGCCCGCGAAGCTGGCTGCCGTGGGCGGCGCCTCCAGCTCGTCCCCGGTGCCGGCGAGGAGGGGCGCTGCGGCTGGCGGCGGCGGCGGGCCGAGGTGCCAGGCGGAGCGGTGCAACGCCGACCTGAGCGACGCGG…
SiSPL6	SETIT_032170mg	CDS	ATGGACCGCAAGAGCTCCTCGAGCCCGGCGGCGGCGTCCATGGCCGCGCTCGCCGCTGCCGCCGCGGCCGGCCAGTCGAGCTCCGGCCACGGCCAGGCCAACGGGGCTCTGTCGCCGAAACGAGAGGAGGAGGACAAGAAGCCCGCGATGCTGGCTGCCGTGGGCGGCGCCTCCAGCTCCTCGCCCCCGGTGGCGACGAGGACGGTCGCGGCGAGCGGCGGCCCGAGCTGCCAGGTGGAGCGGTGCGCCGCCGACCTGCACGATGCGAGGCGGTACTACCGGAGGCACAAGGTGTGCGAGACGCACTCCAAGGCCCTCGTCGTGCTCATCGCCGGCCTCCGCCAGCGCTTCTGCCAGCAATGCAGCCGGTTCCATGAGCTGTTGGAGTTCGACGACAAC…
SiSPL6	SETIT_032170mg	Protein	MDRKSSSSPAAASMAALAAAAAAGQSSSGHGQANGALSPKREEEDKKPAMLAAVGGASSSSPPVATRTVAASGGPSCQVERCAADLHDARRYYRRHKVCETHSKALVVLIAGLRQRFCQQCSRFHELLEFDDNKHSCRRRLAGHNERRRKSSADRHGGGGGDQNGRSHPAGNPSRDHFQIG*
SiSPL6	SETIT_032170mg	Gene	ATGGACCGCAAGAGCTCCTCGAGCCCGGCGGCGGCGTCCATGGCCGCGCTCGCCGCTGCCGCCGCGGCCGGCCAGTCGAGCTCCGGCCACGGCCAGGCCAACGGGGCTCTGTCGCCGAAACGAGAGGAGGAGGACAAGAAGCCCGCGATGCTGGCTGCCGTGGGCGGCGCCTCCAGCTCCTCGCCCCCGGTGGCGACGAGGACGGTCGCGGCGAGCGGCGGCCCGAGCTGCCAGGTGGAGCGGTGCGCCGCCGACCTGCACGATGCGAGGCGGTACTACCGGAGGCACAAGGTGTGCGAGACGCACTCCAAGGCCCTCGTCGTGCTCATCGCCGGCCTCCGCCAGCGCTTCTGCCAGCAATGCAGCCGGTAAACCCCGGTCCTGCCGGAAACCTCTCGA…
SiSPL18	SETIT_034095mg	CDS	ATGGAGGCCGCCAGGCTCGGTGCGCAGAGCAGCCACTTGTACGGCGGCGGGCTGGGTGAGCTTGACCTGAACAGGCGTGAGAGCAGAGTGTTTGGCTGGGACCTCAACGATTGGAGCTGGGACAGTGAGGGCTTTGTTGCCACACCGGTGCCCACTGCTGCGGCGCATGGCTCAGGATTGAACAGCTCGCCATCATCATCCGAGGAAGCCGAGGCAGAGGTGGCTAGGAATGGCCTTGGAGGCGATTCTGATAAGAGGAAAAGGGTGGTGGTCATTGATGATGATGACAGAGAGGATCAGGACGCCATTGTGAATGGTGGTGGGTCACTGAGCTTGAGAATTGGGGGTAATGCTGTTGGTGCCGGAGCGATGGAGGGTGGTGATGTAAATGAGGATGAG…
SiSPL18	SETIT_034095mg	Protein	MEAARLGAQSSHLYGGGLGELDLNRRESRVFGWDLNDWSWDSEGFVATPVPTAAAHGSGLNSSPSSSEEAEAEVARNGLGGDSDKRKRVVVIDDDDREDQDAIVNGGGSLSLRIGGNAVGAGAMEGGDVNEDERNGKKIRVQGGSSSGPSCQVEGCGADLTAAKDYHRRHKVCEMHAKASTAVVGNTVQRFCQQCSRFHLLQEFDEGKRSCRRRLAGHNRRRRKTRPDITIGGAASIEDKVSNYLLLSLIGICANLNSDSVQHSNSQELLSTLLKNLGSVAKSLEPKELCKLLEAYQSLQNGSNAGTSGTANAAEEAAGPSNSQLPFVNGSHRGQASSSAVPVQSKATIVVTPEPTSCKLKDFDLNDTCHDTEGFEDGQEGSPPPPFKAADSPNCASWM…
SiSPL18	SETIT_034095mg	Gene	GCTCTTTCCCCTCCACCTCTGCTCCCCACCTCGACTCCGTTGCTGCCTTCCCACCAAAACTTCCTCGCAAATTCCTCCATCTCCAGCGGGATTCGCCCAGTTCGTCAACTCCGGAGCTCGATTCGTTCCCGAAGCTGCGGCCTGGGCCGCCAATTTGCTCGGTTTGGTGTCTCGCTGATTCGCCTCAGTATTTTTCTCCCCTGCAATGTTTCGGTGATTCGCGCCGTATGAGCTCGGATTGGCGGCGGTGTTTCTGATTCCTGCTTGCCGGATGTGGAGGCGCGAGGTCATGTGGGTTTCTCTGGTGTGGATCCGGGACTGCGTGGGCGTCACTTTCGTCGATTTTCAGAGTGGGAGGGGAGCCGACTAGATCTCTCGGCTCCCGCGGTTGCTGCGCTC…
