# Supplementary material for: Genome-wide identification and characterization of the SPL gene family and its expression in the various developmental stages and stress conditions in foxtail millet (Setaria italica)
Source: BMC Genomics. 2022 May 20;23:389. doi: 10.1186/s12864-022-08633-2 (PMC9122484; doi:10.1186/s12864-022-08633-2)
Supplement: Supplementary file 2 — Additional file 2: Table S2. Analysis and distribution of theconserved motifs in SPL proteins of Setaria italica and other species. [file 12864_2022_8633_MOESM2_ESM.xlsx]

## Sheet: Setaria italica
Supplementary Table S2 Analysis and distribution of conserved motifs in Setaria italica SPL proteins.
Motif	Width	Best possible match
1	41	AGLEQRFCQQCSRFHLLSEFDEGKRSCRRRLAGHNRRRRK
2	36	PPRCQVEGCKADLSGAKDYHRRHKVCEAHSKAPVVV
3	50	RTGKIVFKLFGKEPADFPPDLRDQILNWLSHSPTDMEGYIRPGCIILTVY
4	12	IGLKLGKRTYFE
5	49	VLDVLTDDPQQIGINAWKSARDDTGLTPEDYARQRGHBSYJQLVQRKID
6	30	FSVWRFRWLLJFAIEREWCAVVKKLLDILF
7	15	MDWDQKGSVAWDLEN
8	36	RYGRLAASFGEPGRFRSFLLDFSYPRVPSSMRDGWP
9	9	WDLNDWDWD
10	28	VCVCVGILMRSFPRVNSAKSFKWEKLDW

## Sheet: others species
Supplementary Table S2-1 Analysis and distribution of conserved motifs in SPL proteins of sevent species .
Motif	Width	Best possible match
1	29	FCQQCSRFHLLSEFDEGKRSCRRRLAGHN
2	25	YHRRHKVCEAHSKAPVVVVAGLEQR
3	21	GSQPPRCQVEGCKADLSSAKD
4	50	RTDRIVFKLFGKEPSDFPRVLRGQILBWLSHSPTDMESYIRPGCIILTVY
5	50	EDVLDALTDDPGQVGISAWKNARDSTGFTPEDYARLRGHYSYIHLVQRKJ
6	11	RRRRKPQPDAL
7	29	LARFRWLLEFSMDREWCAVVKKLLDILFE
8	24	PAMLSMVAIAAVCVCVGLLMKTLP
9	15	LJGLKLGKRTYFEDA
10	15	ASDSSCALSLLSSQS
