# Supplementary material for: Genome-wide identification and characterization of the SPL gene family and its expression in the various developmental stages and stress conditions in foxtail millet (Setaria italica)
Source: BMC Genomics. 2022 May 20;23:389. doi: 10.1186/s12864-022-08633-2 (PMC9122484; doi:10.1186/s12864-022-08633-2)
Supplement: Supplementary file 3 — Additional file 3: Table S3. SiSPL gene promoter regioncis-acting element details. [file 12864_2022_8633_MOESM3_ESM.xlsx]

## Sheet: Cis-regulatory elements
Supplementary Table S3 Cis-regulatory elements in the promoter region of SiSPL in this study.
Category	Cis-regulatory elements	Sequence	Function	Number of genes	Gene name
Devolepment related elements	as-1	TGACG	root-specific expression	15	SiSPL1, SiSPL10, SiSPL11, SiSPL13, SiSPL14, SiSPL15, SiSPL16, SiSPL17, SiSPL18, SiSPL2, SiSPL3, SiSPL4, SiSPL6, SiSPL7, SiSPL8
Devolepment related elements	CAT-box	GCCACT	cis-acting regulatory element related to meristem expression	13	SiSPL11, SiSPL12, SiSPL13, SiSPL14, SiSPL15, SiSPL16, SiSPL17, SiSPL2, SiSPL3, SiSPL4, SiSPL5, SiSPL8, SiSPL9
Devolepment related elements	CCAAT-box	CAACGG	MYBHv1 binding site	10	SiSPL1, SiSPL11, SiSPL12, SiSPL15, SiSPL16, SiSPL18, SiSPL3, SiSPL4, SiSPL8, SiSPL9
Devolepment related elements	AAGAA-motif	GAAAGAA	involved in endosperm-specific negative expression	9	SiSPL10, SiSPL11, SiSPL13, SiSPL16, SiSPL17, SiSPL18, SiSPL4, SiSPL8, SiSPL9
Devolepment related elements	O2-site	GATGATGTGG	cis-acting regulatory element involved in zein metabolism regulation	7	SiSPL12, SiSPL14, SiSPL15, SiSPL17, SiSPL2, SiSPL6, SiSPL9
Devolepment related elements	GCN4_motif	TGAGTCA	cis-regulatory element involved in endosperm expression	3	SiSPL11, SiSPL5, SiSPL9
Devolepment related elements	AC-I	(T/C)C(T/C)(C/T)ACC(T/C)ACC	negative regulation of phloem expression; restricting the vascular expression to the xylem	2	SiSPL15, SiSPL8
Devolepment related elements	circadian	CAAAGATATC	cis-acting regulatory element involved in circadian control	2	SiSPL11, SiSPL8
Devolepment related elements	HD-Zip 1	CAAT(A/T)ATTG	element involved in differentiation of the palisade mesophyll cells	2	SiSPL12, SiSPL15
Devolepment related elements	RY-element	CATGCATG	cis-acting regulatory element involved in seed-specific regulation	2	SiSPL1, SiSPL16
Devolepment related elements	AC-II	TCACCAACCCCC	negative regulation of phloem expression; restricting the vascular expression to the xylem	1	SiSPL14
Devolepment related elements	dOCT	CTCGGATC	meristem specific activation	1	SiSPL14
Devolepment related elements	motif I	gGTACGTGGCG	cis-acting regulatory element root specific	1	SiSPL16
Devolepment related elements	OCT	CGCGGATC	meristem specific activation	1	SiSPL14
Environmental stress-related element	ARE	AAACCA	cis-acting regulatory element essential for the anaerobic induction	15	SiSPL1, SiSPL10, SiSPL11, SiSPL12, SiSPL13, SiSPL14, SiSPL15, SiSPL16, SiSPL17, SiSPL18, SiSPL2, SiSPL3, SiSPL6, SiSPL8, SiSPL9
Environmental stress-related element	GC-motif	CCCCCG	enhancer-like element involved in anoxic specific inducibility	13	SiSPL11, SiSPL12, SiSPL13, SiSPL14, SiSPL15, SiSPL16, SiSPL17, SiSPL2, SiSPL4, SiSPL6, SiSPL7, SiSPL8, SiSPL9
Environmental stress-related element	LTR	CCGAAA	cis-acting element involved in low-temperature responsiveness	11	SiSPL1, SiSPL12, SiSPL16, SiSPL17, SiSPL18, SiSPL2, SiSPL3, SiSPL4, SiSPL7, SiSPL8, SiSPL9
Environmental stress-related element	MBS	CAACTG	MYB binding site involved in drought-inducibility	10	SiSPL10, SiSPL11, SiSPL15, SiSPL16, SiSPL18, SiSPL2, SiSPL3, SiSPL5, SiSPL6, SiSPL9
Environmental stress-related element	W box	TTGACC	wounding and pathogen responsiveness ( Binds WRKY type transcription factors)	7	SiSPL13, SiSPL14, SiSPL16, SiSPL17, SiSPL2, SiSPL4, SiSPL5
Environmental stress-related element	box S	AGCCACC	wounding and pathogen responsiveness	3	SiSPL18, SiSPL4, SiSPL5
Environmental stress-related element	WUN-motif	AAATTTCTT	wound-responsive element	3	SiSPL2, SiSPL8, SiSPL9
Environmental stress-related element	TC-rich repeats	ATTCTCTAAC	cis-acting element involved in defense and stress responsiveness	2	SiSPL1, SiSPL7
Hormone responsive elements	ABRE	ACGTG	cis-acting element involved in the abscisic acid responsiveness	17	SiSPL1, SiSPL10, SiSPL11, SiSPL12, SiSPL13, SiSPL14, SiSPL15, SiSPL16, SiSPL17, SiSPL18, SiSPL2, SiSPL4, SiSPL5, SiSPL6, SiSPL7, SiSPL8, SiSPL9
Hormone responsive elements	TGACG-motif	TGACG	cis-acting regulatory element involved in the MeJA-responsiveness	15	SiSPL1, SiSPL10, SiSPL11, SiSPL13, SiSPL14, SiSPL15, SiSPL16, SiSPL17, SiSPL18, SiSPL2, SiSPL3, SiSPL4, SiSPL6, SiSPL7, SiSPL8
Hormone responsive elements	CGTCA-motif	CGTCA	cis-acting regulatory element involved in the MeJA-responsiveness	15	SiSPL1, SiSPL10, SiSPL11, SiSPL13, SiSPL14, SiSPL15, SiSPL16, SiSPL17, SiSPL18, SiSPL2, SiSPL3, SiSPL4, SiSPL6, SiSPL7, SiSPL8
Hormone responsive elements	TGA-element	AACGAC	auxin-responsive element	10	SiSPL1, SiSPL12, SiSPL13, SiSPL14, SiSPL15, SiSPL18, SiSPL2, SiSPL3, SiSPL4, SiSPL5
Hormone responsive elements	P-box	CCTTTTG	gibberellin-responsive element	6	SiSPL1, SiSPL10, SiSPL12, SiSPL13, SiSPL2, SiSPL9
Hormone responsive elements	ERE	ATTTCATA	ethylene-responsive element	4	SiSPL11, SiSPL14, SiSPL2, SiSPL5
Hormone responsive elements	GARE-motif	TCTGTTG	gibberellin-responsive element	4	SiSPL11, SiSPL12, SiSPL18, SiSPL6
Hormone responsive elements	TCA-element	CCATCTTTTT	cis-acting element involved in salicylic acid responsiveness	4	SiSPL10, SiSPL3, SiSPL4, SiSPL8
Hormone responsive elements	AuxRR-core	GGTCCAT	cis-acting regulatory element involved in auxin responsiveness	3	SiSPL2, SiSPL5, SiSPL7
Hormone responsive elements	TATC-box	TATCCCA	cis-acting element involved in gibberellin-responsiveness	2	SiSPL3, SiSPL5
Light responsive elements	G-Box	CACGTT	cis-acting regulatory element involved in light responsiveness	17	SiSPL1, SiSPL10, SiSPL11, SiSPL12, SiSPL13, SiSPL14, SiSPL15, SiSPL16, SiSPL17, SiSPL18, SiSPL2, SiSPL4, SiSPL5, SiSPL6, SiSPL7, SiSPL8, SiSPL9
Light responsive elements	Sp1	GGGCGG	light responsive element	12	SiSPL1, SiSPL10, SiSPL11, SiSPL14, SiSPL15, SiSPL16, SiSPL17, SiSPL3, SiSPL4, SiSPL6, SiSPL7, SiSPL8
Light responsive elements	TCCC-motif	TCTCCCT	part of a light responsive element	10	SiSPL10, SiSPL12, SiSPL13, SiSPL14, SiSPL15, SiSPL2, SiSPL3, SiSPL4, SiSPL5, SiSPL9
Light responsive elements	Box 4	ATTAAT	part of a conserved DNA module involved in light responsiveness	9	SiSPL1, SiSPL11, SiSPL13, SiSPL15, SiSPL17, SiSPL2, SiSPL4, SiSPL5, SiSPL7
Light responsive elements	GT1-motif	GGTTAA	light responsive element	8	SiSPL1, SiSPL11, SiSPL17, SiSPL18, SiSPL3, SiSPL6, SiSPL7, SiSPL9
Light responsive elements	TCT-motif	TCTTAC	part of a light responsive element	8	SiSPL11, SiSPL13, SiSPL17, SiSPL18, SiSPL2, SiSPL4, SiSPL5, SiSPL6
Light responsive elements	GATA-motif	GATAGGA	part of a light responsive element	7	SiSPL10, SiSPL15, SiSPL18, SiSPL2, SiSPL3, SiSPL4, SiSPL7
Light responsive elements	ACE	GACACGTATG	cis-acting element involved in light responsiveness	4	SiSPL11, SiSPL16, SiSPL17, SiSPL5
Light responsive elements	MRE	AACCTAA	MYB binding site involved in light responsiveness	4	SiSPL17, SiSPL2, SiSPL7, SiSPL9
Light responsive elements	AE-box	AGAAACTT	part of a module for light response	3	SiSPL1, SiSPL6, SiSPL9
Light responsive elements	GATT-motif	CTCCTGATTAGC	part of a light responsive element	3	SiSPL15, SiSPL17, SiSPL4
Light responsive elements	GTGGC-motif	CAGCGTGTGGC	part of a light responsive element	3	SiSPL13, SiSPL3, SiSPL4
Light responsive elements	I-box	TGATAATGT	part of a light responsive element	3	SiSPL17, SiSPL18, SiSPL3
Light responsive elements	ATCT-motif	AATCTAATCC	part of a conserved DNA module involved in light responsiveness	2	SiSPL13, SiSPL5
Light responsive elements	L-box	ATCCCACCTAC	part of a light responsive element	2	SiSPL12, SiSPL14
Light responsive elements	ACA-motif	AATTACAGCCATT	part of gapA in (gapA-CMA1) involved with light responsiveness	1	SiSPL1
Light responsive elements	GA-motif	ATAGATAA	part of a light responsive element	1	SiSPL8
Light responsive elements	Gap-box	CAAATGAA(A/G)A	part of a light responsive element	1	SiSPL9
Light responsive elements	LAMP-element	CCTTATCCA	part of a light responsive element	1	SiSPL3
Light responsive elements	Pc-CMA2c	GCCCACGCA	part of a light responsive element	1	SiSPL18
Other elements	Unnamed__4	CTCC		18	SiSPL1, SiSPL10, SiSPL11, SiSPL12, SiSPL13, SiSPL14, SiSPL15, SiSPL16, SiSPL17, SiSPL18, SiSPL2, SiSPL3, SiSPL4, SiSPL5, SiSPL6, SiSPL7, SiSPL8, SiSPL9
Other elements	STRE	AGGGG		18	SiSPL1, SiSPL10, SiSPL11, SiSPL12, SiSPL13, SiSPL14, SiSPL15, SiSPL16, SiSPL17, SiSPL18, SiSPL2, SiSPL3, SiSPL4, SiSPL5, SiSPL6, SiSPL7, SiSPL8, SiSPL9
Other elements	MYC	CAATTG		17	SiSPL10, SiSPL14, SiSPL2, SiSPL1, SiSPL16, SiSPL17, SiSPL18, SiSPL3, SiSPL4, SiSPL5, SiSPL6, SiSPL7, SiSPL8, SiSPL9, SiSPL11, SiSPL12, SiSPL15
Other elements	MYB	CAACAG		17	SiSPL10, SiSPL11, SiSPL12, SiSPL13, SiSPL18, SiSPL3, SiSPL4, SiSPL6, SiSPL7, SiSPL8, SiSPL9, SiSPL14, SiSPL15, SiSPL17, SiSPL2, SiSPL5, SiSPL1
Other elements	WRE3	CCACCT		16	SiSPL1, SiSPL10, SiSPL12, SiSPL13, SiSPL14, SiSPL15, SiSPL16, SiSPL17, SiSPL18, SiSPL2, SiSPL3, SiSPL4, SiSPL5, SiSPL6, SiSPL7, SiSPL8
Other elements	Myb-binding site	CAACAG		12	SiSPL1, SiSPL10, SiSPL11, SiSPL12, SiSPL13, SiSPL18, SiSPL3, SiSPL4, SiSPL6, SiSPL7, SiSPL8, SiSPL9
Other elements	Myb	TAACTG		11	SiSPL10, SiSPL11, SiSPL15, SiSPL16, SiSPL18, SiSPL2, SiSPL3, SiSPL5, SiSPL6, SiSPL9, SiSPL13
Other elements	ABRE4	CACGTA		11	SiSPL1, SiSPL11, SiSPL12, SiSPL13, SiSPL14, SiSPL16, SiSPL17, SiSPL4, SiSPL5, SiSPL6, SiSPL7
Other elements	ABRE3a	TACGTG		11	SiSPL1, SiSPL11, SiSPL12, SiSPL13, SiSPL14, SiSPL16, SiSPL17, SiSPL4, SiSPL5, SiSPL6, SiSPL7
Other elements	Unnamed__2	AACCTAACCT		10	SiSPL11, SiSPL12, SiSPL13, SiSPL14, SiSPL16, SiSPL17, SiSPL4, SiSPL6, SiSPL7, SiSPL8
Other elements	MYB recognition site	CCGTTG		10	SiSPL1, SiSPL11, SiSPL12, SiSPL15, SiSPL16, SiSPL18, SiSPL3, SiSPL4, SiSPL8, SiSPL9
Other elements	AT~TATA-box	TATATA		9	SiSPL1, SiSPL11, SiSPL13, SiSPL17, SiSPL4, SiSPL5, SiSPL6, SiSPL8, SiSPL9
Other elements	MYB-like sequence	TAACCA		9	SiSPL1, SiSPL11, SiSPL15, SiSPL17, SiSPL4, SiSPL5, SiSPL6, SiSPL7, SiSPL9
Other elements	DRE core	GCCGAC		7	SiSPL10, SiSPL15, SiSPL16, SiSPL17, SiSPL18, SiSPL4, SiSPL5
Other elements	Myc	TCTCTTA		4	SiSPL10, SiSPL18, SiSPL2, SiSPL6
Other elements	TCA	TCATCTTCAT		4	SiSPL2, SiSPL7, SiSPL8, SiSPL9
Other elements	TATA	TATAAAAT		3	SiSPL12, SiSPL14, SiSPL6
Other elements	AT-rich sequence	TAAAATACT	element for maximal elicitor-mediated activation (2copies)	2	SiSPL11, SiSPL12
Other elements	CTAG-motif	ACTAGCAGAA		2	SiSPL1, SiSPL18
Other elements	4cl-CMA2b	TCTCACCAACCACA	light responsive element	1	SiSPL12
Other elements	ACTCATCCT sequence	ACTCATCCT		1	SiSPL5
Other elements	AP-1	TGAGTTAG		1	SiSPL18
Other elements	AT~ABRE	TACGTGTC		1	SiSPL5
Other elements	re2f-1	GCGGGAAA		1	SiSPL13
Other elements	Y-box	TGTGGAGGAGCA		1	SiSPL12
Promoter related element	TATA-box	TATA	core promoter element around -30 of transcription start	18	SiSPL1, SiSPL10, SiSPL11, SiSPL12, SiSPL13, SiSPL14, SiSPL15, SiSPL16, SiSPL17, SiSPL18, SiSPL2, SiSPL3, SiSPL4, SiSPL5, SiSPL6, SiSPL7, SiSPL8, SiSPL9
Promoter related element	CAAT-box	CAAT		18	SiSPL1, SiSPL10, SiSPL11, SiSPL12, SiSPL13, SiSPL14, SiSPL15, SiSPL16, SiSPL17, SiSPL18, SiSPL2, SiSPL3, SiSPL4, SiSPL5, SiSPL6, SiSPL7, SiSPL8, SiSPL9
Promoter related element	CCGTCC motif	CCGTCC		11	SiSPL13, SiSPL14, SiSPL15, SiSPL16, SiSPL17, SiSPL4, SiSPL5, SiSPL6, SiSPL7, SiSPL8, SiSPL9
Promoter related element	A-box	CCGTCC	cis-acting regulatory element	11	SiSPL13, SiSPL14, SiSPL15, SiSPL16, SiSPL17, SiSPL4, SiSPL5, SiSPL6, SiSPL7, SiSPL8, SiSPL9
Site-binding related elements	Unnamed__1	CGTGG		14	SiSPL1, SiSPL11, SiSPL13, SiSPL14, SiSPL15, SiSPL16, SiSPL17, SiSPL18, SiSPL3, SiSPL4, SiSPL5, SiSPL6, SiSPL8, SiSPL9
Site-binding related elements	E2Fb	TTTGCCGC		3	SiSPL1, SiSPL14, SiSPL7
Site-binding related elements	Unnamed__6	taTAAATATct		2	SiSPL13, SiSPL6
Site-binding related elements	AT-rich element	ATAGAAATCAA	binding site of AT-rich DNA binding protein (ATBP-1)	1	SiSPL16
Site-binding related elements	HD-Zip 3	GTAAT(G/C)ATTAC	protein binding site	1	SiSPL18

## Sheet: Environmental stres
Additional file 3: Table S3-1 The environmental related cis-regulatory elements in the promoter region of SiSPL in this study.
Gene	Site Name	Sequence	Position	score	Strand Matrix	Organism	Function
SiSPL2	GC-motif	CCCCCG	224	6	-	Zea mays	enhancer-like element involved in anoxic specific inducibility
SiSPL2	LTR	CCGAAA	895	6	-	Hordeum vulgare	cis-acting element involved in low-temperature responsiveness
SiSPL2	ARE	AAACCA	401	6	-	Zea mays	cis-acting regulatory element essential for the anaerobic induction
SiSPL2	MBS	CAACTG	1552	6	-	Arabidopsis thaliana	MYB binding site involved in drought-inducibility
SiSPL9	MBS	CAACTG	747	6	-	Arabidopsis thaliana	MYB binding site involved in drought-inducibility
SiSPL9	ARE	AAACCA	1293	6	-	Zea mays	cis-acting regulatory element essential for the anaerobic induction
SiSPL9	ARE	AAACCA	1398	6	+	Zea mays	cis-acting regulatory element essential for the anaerobic induction
SiSPL9	LTR	CCGAAA	1196	6	-	Hordeum vulgare	cis-acting element involved in low-temperature responsiveness
SiSPL9	LTR	CCGAAA	1687	6	+	Hordeum vulgare	cis-acting element involved in low-temperature responsiveness
SiSPL9	GC-motif	CCCCCG	1036	6	+	Zea mays	enhancer-like element involved in anoxic specific inducibility
SiSPL16	GC-motif	CCCCCG	1071	6	+	Zea mays	enhancer-like element involved in anoxic specific inducibility
SiSPL16	GC-motif	CCCCCG	1208	6	+	Zea mays	enhancer-like element involved in anoxic specific inducibility
SiSPL16	LTR	CCGAAA	976	6	+	Hordeum vulgare	cis-acting element involved in low-temperature responsiveness
SiSPL16	ARE	AAACCA	707	6	+	Zea mays	cis-acting regulatory element essential for the anaerobic induction
SiSPL16	MBS	CAACTG	1847	6	-	Arabidopsis thaliana	MYB binding site involved in drought-inducibility
SiSPL10	MBS	CAACTG	146	6	+	Arabidopsis thaliana	MYB binding site involved in drought-inducibility
SiSPL10	MBS	CAACTG	1270	6	+	Arabidopsis thaliana	MYB binding site involved in drought-inducibility
SiSPL10	MBS	CAACTG	1506	6	-	Arabidopsis thaliana	MYB binding site involved in drought-inducibility
SiSPL10	MBS	CAACTG	1560	6	-	Arabidopsis thaliana	MYB binding site involved in drought-inducibility
SiSPL10	MBS	CAACTG	1586	6	-	Arabidopsis thaliana	MYB binding site involved in drought-inducibility
SiSPL10	MBS	CAACTG	1950	6	-	Arabidopsis thaliana	MYB binding site involved in drought-inducibility
SiSPL10	ARE	AAACCA	569	6	+	Zea mays	cis-acting regulatory element essential for the anaerobic induction
SiSPL10	ARE	AAACCA	1102	6	-	Zea mays	cis-acting regulatory element essential for the anaerobic induction
SiSPL10	ARE	AAACCA	1240	6	-	Zea mays	cis-acting regulatory element essential for the anaerobic induction
SiSPL1	LTR	CCGAAA	1451	6	-	Hordeum vulgare	cis-acting element involved in low-temperature responsiveness
SiSPL1	ARE	AAACCA	1266	6	+	Zea mays	cis-acting regulatory element essential for the anaerobic induction
SiSPL11	GC-motif	CCCCCG	1509	6	+	Zea mays	enhancer-like element involved in anoxic specific inducibility
SiSPL11	ARE	AAACCA	519	6	-	Zea mays	cis-acting regulatory element essential for the anaerobic induction
SiSPL11	ARE	AAACCA	1343	6	+	Zea mays	cis-acting regulatory element essential for the anaerobic induction
SiSPL11	MBS	CAACTG	1388	6	+	Arabidopsis thaliana	MYB binding site involved in drought-inducibility
SiSPL12	ARE	AAACCA	1074	6	+	Zea mays	cis-acting regulatory element essential for the anaerobic induction
SiSPL12	GC-motif	CCCCCG	1434	6	+	Zea mays	enhancer-like element involved in anoxic specific inducibility
SiSPL12	GC-motif	CCCCCG	1585	6	+	Zea mays	enhancer-like element involved in anoxic specific inducibility
SiSPL12	LTR	CCGAAA	1757	6	-	Hordeum vulgare	cis-acting element involved in low-temperature responsiveness
SiSPL13	GC-motif	CCCCCG	416	6	+	Zea mays	enhancer-like element involved in anoxic specific inducibility
SiSPL13	ARE	AAACCA	354	6	+	Zea mays	cis-acting regulatory element essential for the anaerobic induction
SiSPL14	GC-motif	CCCCCG	1299	6	+	Zea mays	enhancer-like element involved in anoxic specific inducibility
SiSPL14	GC-motif	CCCCCG	1737	6	-	Zea mays	enhancer-like element involved in anoxic specific inducibility
SiSPL14	GC-motif	CCCCCG	1821	6	+	Zea mays	enhancer-like element involved in anoxic specific inducibility
SiSPL14	ARE	AAACCA	1925	6	-	Zea mays	cis-acting regulatory element essential for the anaerobic induction
SiSPL15	GC-motif	CCCCCG	80	6	+	Zea mays	enhancer-like element involved in anoxic specific inducibility
SiSPL15	GC-motif	CCCCCG	627	6	-	Zea mays	enhancer-like element involved in anoxic specific inducibility
SiSPL15	GC-motif	CCCCCG	1480	6	-	Zea mays	enhancer-like element involved in anoxic specific inducibility
SiSPL15	ARE	AAACCA	896	6	+	Zea mays	cis-acting regulatory element essential for the anaerobic induction
SiSPL15	MBS	CAACTG	721	6	+	Arabidopsis thaliana	MYB binding site involved in drought-inducibility
SiSPL15	MBS	CAACTG	1183	6	-	Arabidopsis thaliana	MYB binding site involved in drought-inducibility
SiSPL17	ARE	AAACCA	856	6	+	Zea mays	cis-acting regulatory element essential for the anaerobic induction
SiSPL17	GC-motif	CCCCCG	128	6	-	Zea mays	enhancer-like element involved in anoxic specific inducibility
SiSPL17	GC-motif	CCCCCG	230	6	-	Zea mays	enhancer-like element involved in anoxic specific inducibility
SiSPL17	GC-motif	CCCCCG	1994	6	-	Zea mays	enhancer-like element involved in anoxic specific inducibility
SiSPL17	LTR	CCGAAA	1459	6	+	Hordeum vulgare	cis-acting element involved in low-temperature responsiveness
SiSPL18	LTR	CCGAAA	1744	6	-	Hordeum vulgare	cis-acting element involved in low-temperature responsiveness
SiSPL18	MBS	CAACTG	296	6	+	Arabidopsis thaliana	MYB binding site involved in drought-inducibility
SiSPL18	MBS	CAACTG	1017	6	+	Arabidopsis thaliana	MYB binding site involved in drought-inducibility
SiSPL18	ARE	AAACCA	72	6	-	Zea mays	cis-acting regulatory element essential for the anaerobic induction
SiSPL3	LTR	CCGAAA	158	6	-	Hordeum vulgare	cis-acting element involved in low-temperature responsiveness
SiSPL3	LTR	CCGAAA	563	6	+	Hordeum vulgare	cis-acting element involved in low-temperature responsiveness
SiSPL3	LTR	CCGAAA	1149	6	-	Hordeum vulgare	cis-acting element involved in low-temperature responsiveness
SiSPL3	ARE	AAACCA	1173	6	-	Zea mays	cis-acting regulatory element essential for the anaerobic induction
SiSPL3	MBS	CAACTG	876	6	-	Arabidopsis thaliana	MYB binding site involved in drought-inducibility
SiSPL3	MBS	CAACTG	1224	6	-	Arabidopsis thaliana	MYB binding site involved in drought-inducibility
SiSPL3	MBS	CAACTG	1233	6	-	Arabidopsis thaliana	MYB binding site involved in drought-inducibility
SiSPL4	LTR	CCGAAA	1965	6	+	Hordeum vulgare	cis-acting element involved in low-temperature responsiveness
SiSPL4	GC-motif	CCCCCG	1419	6	-	Zea mays	enhancer-like element involved in anoxic specific inducibility
SiSPL5	MBS	CAACTG	737	6	-	Arabidopsis thaliana	MYB binding site involved in drought-inducibility
SiSPL5	MBS	CAACTG	1324	6	+	Arabidopsis thaliana	MYB binding site involved in drought-inducibility
SiSPL5	MBS	CAACTG	1591	6	-	Arabidopsis thaliana	MYB binding site involved in drought-inducibility
SiSPL5	MBS	CAACTG	1637	6	+	Arabidopsis thaliana	MYB binding site involved in drought-inducibility
SiSPL6	GC-motif	CCCCCG	1873	6	+	Zea mays	enhancer-like element involved in anoxic specific inducibility
SiSPL6	GC-motif	CCCCCG	1883	6	+	Zea mays	enhancer-like element involved in anoxic specific inducibility
SiSPL6	MBS	CAACTG	143	6	+	Arabidopsis thaliana	MYB binding site involved in drought-inducibility
SiSPL6	MBS	CAACTG	982	6	-	Arabidopsis thaliana	MYB binding site involved in drought-inducibility
SiSPL6	ARE	AAACCA	218	6	+	Zea mays	cis-acting regulatory element essential for the anaerobic induction
SiSPL6	ARE	AAACCA	430	6	+	Zea mays	cis-acting regulatory element essential for the anaerobic induction
SiSPL7	LTR	CCGAAA	837	6	+	Hordeum vulgare	cis-acting element involved in low-temperature responsiveness
SiSPL7	LTR	CCGAAA	1587	6	+	Hordeum vulgare	cis-acting element involved in low-temperature responsiveness
SiSPL7	GC-motif	CCCCCG	712	6	-	Zea mays	enhancer-like element involved in anoxic specific inducibility
SiSPL7	GC-motif	CCCCCG	1224	6	+	Zea mays	enhancer-like element involved in anoxic specific inducibility
SiSPL7	GC-motif	CCCCCG	1673	6	+	Zea mays	enhancer-like element involved in anoxic specific inducibility
SiSPL7	GC-motif	CCCCCG	1679	6	+	Zea mays	enhancer-like element involved in anoxic specific inducibility
SiSPL7	GC-motif	CCCCCG	1986	6	-	Zea mays	enhancer-like element involved in anoxic specific inducibility
SiSPL8	ARE	AAACCA	263	6	+	Zea mays	cis-acting regulatory element essential for the anaerobic induction
SiSPL8	ARE	AAACCA	1022	6	+	Zea mays	cis-acting regulatory element essential for the anaerobic induction
SiSPL8	LTR	CCGAAA	806	6	+	Hordeum vulgare	cis-acting element involved in low-temperature responsiveness
SiSPL8	GC-motif	CCCCCG	1564	6	+	Zea mays	enhancer-like element involved in anoxic specific inducibility
SiSPL8	GC-motif	CCCCCG	1883	6	+	Zea mays	enhancer-like element involved in anoxic specific inducibility
SiSPL8	GC-motif	CCCCCG	1894	6	+	Zea mays	enhancer-like element involved in anoxic specific inducibility
SiSPL8	GC-motif	CCCCCG	1971	6	-	Zea mays	enhancer-like element involved in anoxic specific inducibility
SiSPL8	GC-motif	CCCCCG	1992	6	+	Zea mays	enhancer-like element involved in anoxic specific inducibility
