# Supplementary material for: Genome-wide identification and characterization of the SPL gene family and its expression in the various developmental stages and stress conditions in foxtail millet (Setaria italica)
Source: BMC Genomics. 2022 May 20;23:389. doi: 10.1186/s12864-022-08633-2 (PMC9122484; doi:10.1186/s12864-022-08633-2)
Supplement: Supplementary file 4 — Additional file 4: Table S4. Information about mir156/172 and SiSPLgene binding sites. [file 12864_2022_8633_MOESM4_ESM.xlsx]

## Sheet: Sheet1
Supplementary Table S4 Details of miR156 complementary site in SiSPL genes.
miRNA	Target	miRNA_aligned_fragment	miRNA_start	miRNA_end	Target_aligned_fragment	Target_start	Target_end	score	mfe_ratio
Si-miR156a/b/d	SiSPL15	UGACAGAAGAGAGUGAGCACA	1	21	UGUGCUCUCUCUCUUCUGUCA	970	991	1	0.92
Si-miR156a/b/d	SiSPL13	UGACAGAAGAGAGUGAGCACA	1	21	UGUGCUCUCUCUCUUCUGUCA	826	847	1	0.92
Si-miR156a/b/d	SiSPL12	UGACAGAAGAGAGUGAGCACA	1	21	UGUGCUCUCUCUCUUCUGUCA	841	862	1	0.92
Si-miR156a/b/d	SiSPL4	UGACAGAAGAGAGUGAGCACA	1	21	UGUGCUCUCUCUCUUCUGUCA	760	781	1	0.92
Si-miR156a/b/d	SiSPL10	UGACAGAAGAGAGUGAGCACA	1	21	CGUGCUCUCUCUCUUCUGUCA	1078	1099	2	0.83
Si-miR156a/b/d	SiSPL16	UGACAGAAGAGAGUGAGCACA	1	21	GGUGCUCUCUCUCUUCUGUCA	703	724	2	0.83
Si-miR156a/b/d	SiSPL2	UGACAGAAGAGAGUGAGCACA	1	21	CGUGCUCUCUCUCUUCUGUCA	745	766	2	0.83
Si-miR156a/b/d	SiSPL17	UGACAGAAGAGAGUGAGCACA	1	21	UGUGCUCUCUCUCCUCUGUCA	739	760	3	0.84
Si-miR156a/b/d	SiSPL5	UGACAGAAGAGAGUGAGCACA	1	21	CAUGCUCUCUCUCUUCUGUCA	612	632	3	0.76
Si-miR156c	SiSPL15	UGACAGAAGAGAGCGAGCACC	1	21	UGUGCUCUCUCUCUUCUGUCA	970	991	2	0.78
Si-miR156c	SiSPL13	UGACAGAAGAGAGCGAGCACC	1	21	UGUGCUCUCUCUCUUCUGUCA	826	847	2	0.78
Si-miR156c	SiSPL12	UGACAGAAGAGAGCGAGCACC	1	21	UGUGCUCUCUCUCUUCUGUCA	841	862	2	0.78
Si-miR156c	SiSPL4	UGACAGAAGAGAGCGAGCACC	1	21	UGUGCUCUCUCUCUUCUGUCA	760	781	2	0.78
Si-miR156c	SiSPL10	UGACAGAAGAGAGCGAGCACC	1	21	CGUGCUCUCUCUCUUCUGUCA	1078	1099	2	0.78
Si-miR156c	SiSPL16	UGACAGAAGAGAGCGAGCACC	1	21	GGUGCUCUCUCUCUUCUGUCA	703	724	1	0.89
Si-miR156c	SiSPL2	UGACAGAAGAGAGCGAGCACC	1	21	CGUGCUCUCUCUCUUCUGUCA	745	766	2	0.78
Si-miR156c	SiSPL17	UGACAGAAGAGAGCGAGCACC	1	21	UGUGCUCUCUCUCCUCUGUCA	739	760	4	0.7
Si-miR156c	SiSPL5	UGACAGAAGAGAGCGAGCACC	1	21	CAUGCUCUCUCUCUUCUGUCA	612	632	3	0.71
Supplementary Table S4-1 Details of miR172 complementary site in SiSPL genes.
miRNA	Target	miRNA_aligned_fragment
Si-miR172a	No	AGAAUCUUGAUGAUGCUGCAU
Si-miR172b	No	GGAAUCUUGAUGAUGCUGCAU
