# Supplementary material for: Genome-wide identification and characterization of the SPL gene family and its expression in the various developmental stages and stress conditions in foxtail millet (Setaria italica)
Source: BMC Genomics. 2022 May 20;23:389. doi: 10.1186/s12864-022-08633-2 (PMC9122484; doi:10.1186/s12864-022-08633-2)
Supplement: Supplementary file 5 — Additional file 5: Table S5. Segmental duplications of Setariaitalica SPL genes. [file 12864_2022_8633_MOESM5_ESM.xls]

## Sheet: 4-genepair.tab
Supplementary Table S5 The 4 pairs of segmental duplicates in Setaria italica SPL genes.
Group	Gene ID	Gene	Transcript	Chr Location		Group	Gene ID	Gene	Transcript	Chr Location
III	SiSPL1	SETIT_017338mg	transcript:KQL28484	I	==	III	SiSPL9	SETIT_006559mg	transcript:KQL11113	IV
V	SiSPL2	SETIT_017749mg	transcript:KQL28519	I	==	V	SiSPL10	SETIT_006472mg	transcript:KQL12097	IV
VIII	SiSPL4	SETIT_030195mg	transcript:KQL25066	II	==	VIII	SiSPL13	SETIT_013870mg	transcript:KQL02433	VI
VII	SiSPL12	SETIT_001804mg	transcript:KQL08368	V	==	VII	SiSPL15	SETIT_013747mg	transcript:KQL02648	VI
