# Supplementary material for: Genome-wide identification and characterization of the SPL gene family and its expression in the various developmental stages and stress conditions in foxtail millet (Setaria italica)
Source: BMC Genomics. 2022 May 20;23:389. doi: 10.1186/s12864-022-08633-2 (PMC9122484; doi:10.1186/s12864-022-08633-2)
Supplement: Supplementary file 6 — Additional file 6: Table S6. Ka/Ks values of each subfamily genepair and all fragment repeat sequence gene pairs. [file 12864_2022_8633_MOESM6_ESM.xls]

## Sheet: Setaria italica - Arabidopsis
Supplementary Table S6 One-to-one orthologous relationships between Setaria italica and Arabidopsis thaliana.
Group	SiSPLGene Name	SiSPLGene ID	Transcript	Chr Postion		At Gene ID	Chr Postion
VIII	SiSPL13	SETIT_013870mg	transcript:KQL02433	VI	==	AT2G42200.1	2
VIII	SiSPL13	SETIT_013870mg	transcript:KQL02433	VI	==	AT3G57920.1	3
II	SiSPL14	SETIT_013151mg	transcript:KQL02470	VI	==	AT1G76580.1	1
VII	SiSPL15	SETIT_013747mg	transcript:KQL02648	VI	==	AT5G50570.2	5
II	SiSPL11	SETIT_000259mg	transcript:KQL03527	V	==	AT2G47070.1	2
VII	SiSPL12	SETIT_001804mg	transcript:KQL08368	V	==	AT5G50570.2	5
VIII	SiSPL4	SETIT_030195mg	transcript:KQL25066	II	==	AT3G57920.1	3

## Sheet: Setaria italica - Solanum lyc
Supplementary Table S6-1 One-to-one orthologous relationships between Setaria italica and Solanum lycopersicum.
Group	SiSPLGene Name	SiSPLGene ID	Transcript	Chr Postion		Sl Gene ID	Chr Postion
VII	SiSPL12	SETIT_001804mg	transcript:KQL08368	V	==	Solyc05g015840.3.1	5
II	SiSPL11	SETIT_000259mg	transcript:KQL03527	V	==	Solyc05g053240.3.1	5

## Sheet: Setaria italica - Fagopyrum
Supplementary Table S6-2 One-to-one orthologous relationships between Setaria italica and Fagopyrum tataricum.
Group	SiSPLGene Name	SiSPLGene ID	Transcript	Chr Postion		Ft Gene ID	Chr Postion
II	SiSPL11	SETIT_000259mg	transcript:KQL03527	V	==	FtPinG0100722800.01	Ft1

## Sheet: Setaria italica - Oryza sativ
Supplementary Table S6-3 One-to-one orthologous relationships between Setaria italica and Oryza sativa.
Group	SiSPLGene Name	SiSPLGene ID	Transcript	Chr Postion		Os Gene ID	Chr Postion
II	SiSPL18	SETIT_034095mg	transcript:KQK86307	IX	==	Os03t0833300-02	3
VII	SiSPL17	SETIT_026656mg	transcript:KQK94637	VIII	==	Os11t0496600-00	11
VIII	SiSPL16	SETIT_010262mg	transcript:KQK98368	VII	==	Os04t0551500-01	4
VIII	SiSPL13	SETIT_013870mg	transcript:KQL02433	VI	==	Os08t0509600-01	8
VIII	SiSPL13	SETIT_013870mg	transcript:KQL02433	VI	==	Os09t0491532-01	9
II	SiSPL14	SETIT_013151mg	transcript:KQL02470	VI	==	Os08t0513700-01	8
VII	SiSPL15	SETIT_013747mg	transcript:KQL02648	VI	==	Os01t0922600-01	1
VII	SiSPL15	SETIT_013747mg	transcript:KQL02648	VI	==	Os08t0531600-01	8
VII	SiSPL15	SETIT_013747mg	transcript:KQL02648	VI	==	Os09t0507100-00	9
II	SiSPL11	SETIT_000259mg	transcript:KQL03527	V	==	Os01t0292900-01	1
VII	SiSPL12	SETIT_001804mg	transcript:KQL08368	V	==	Os01t0922600-01	1
VII	SiSPL12	SETIT_001804mg	transcript:KQL08368	V	==	Os08t0531600-01	8
III	SiSPL9	SETIT_006559mg	transcript:KQL11113	IV	==	Os02t0177300-00	2
III	SiSPL9	SETIT_006559mg	transcript:KQL11113	IV	==	Os06t0659100-00	6
V	SiSPL10	SETIT_006472mg	transcript:KQL12097	IV	==	Os02t0174100-02	2
V	SiSPL10	SETIT_006472mg	transcript:KQL12097	IV	==	Os02t0139400-01	2
V	SiSPL10	SETIT_006472mg	transcript:KQL12097	IV	==	Os06t0703500-01	6
V	SiSPL10	SETIT_006472mg	transcript:KQL12097	IV	==	Os06t0663500-00	6
III	SiSPL7	SETIT_022315mg	transcript:KQL12865	III	==	Os04t0656500-01	4
VIII	SiSPL4	SETIT_030195mg	transcript:KQL25066	II	==	Os08t0509600-01	8
VIII	SiSPL4	SETIT_030195mg	transcript:KQL25066	II	==	Os09t0491532-01	9
VI	SiSPL5	SETIT_031154mg	transcript:KQL25919	II	==	Os07t0505200-01	7
III	SiSPL1	SETIT_017338mg	transcript:KQL28484	I	==	Os02t0177300-00	2
III	SiSPL1	SETIT_017338mg	transcript:KQL28484	I	==	Os06t0659100-00	6
V	SiSPL2	SETIT_017749mg	transcript:KQL28519	I	==	Os02t0174100-02	2
V	SiSPL2	SETIT_017749mg	transcript:KQL28519	I	==	Os06t0663500-00	6
V	SiSPL3	SETIT_017520mg	transcript:KQL28792	I	==	Os02t0139400-01	2
V	SiSPL3	SETIT_017520mg	transcript:KQL28792	I	==	Os06t0703500-01	6

## Sheet: Setaria italica - Sorghum bic
Supplementary Table S6-4 One-to-one orthologous relationships between Setaria italica and Sorghum bicolor.
Group	SiSPLGene Name	SiSPLGene ID	Transcript	Chr Postion		Sb Gene ID	Chr Postion
III	SiSPL9	SETIT_006559mg	transcript:KQL11113	IV	==	SORBI_3010G215700	10
III	SiSPL1	SETIT_017338mg	transcript:KQL28484	I	==	SORBI_3010G215700	10
II	SiSPL18	SETIT_034095mg	transcript:KQK86307	IX	==	SORBI_3001G026500	1
VII	SiSPL15	SETIT_013747mg	transcript:KQL02648	VI	==	SORBI_3002G257900	2
VI	SiSPL5	SETIT_031154mg	transcript:KQL25919	II	==	SORBI_3002G312200	2
VIII	SiSPL13	SETIT_013870mg	transcript:KQL02433	VI	==	SORBI_3002G247800	2
VIII	SiSPL4	SETIT_030195mg	transcript:KQL25066	II	==	SORBI_3002G247800	2
VII	SiSPL15	SETIT_013747mg	transcript:KQL02648	VI	==	SORBI_3003G406600	3
VII	SiSPL12	SETIT_001804mg	transcript:KQL08368	V	==	SORBI_3003G406600	3
V	SiSPL10	SETIT_006472mg	transcript:KQL12097	IV	==	SORBI_3004G058900	4
V	SiSPL2	SETIT_017749mg	transcript:KQL28519	I	==	SORBI_3004G058900	4
VII	SiSPL17	SETIT_026656mg	transcript:KQK94637	VIII	==	SORBI_3005G120600	5
VIII	SiSPL16	SETIT_010262mg	transcript:KQK98368	VII	==	SORBI_3006G171000	6
III	SiSPL7	SETIT_022315mg	transcript:KQL12865	III	==	SORBI_3006G247700	6
VIII	SiSPL13	SETIT_013870mg	transcript:KQL02433	VI	==	SORBI_3007G210200	7
VIII	SiSPL4	SETIT_030195mg	transcript:KQL25066	II	==	SORBI_3007G210200	7
VII	SiSPL15	SETIT_013747mg	transcript:KQL02648	VI	==	SORBI_3007G193500	7
VII	SiSPL12	SETIT_001804mg	transcript:KQL08368	V	==	SORBI_3007G193500	7
II	SiSPL14	SETIT_013151mg	transcript:KQL02470	VI	==	SORBI_3007G207000	7
V	SiSPL10	SETIT_006472mg	transcript:KQL12097	IV	==	SORBI_3010G254200	10
V	SiSPL3	SETIT_017520mg	transcript:KQL28792	I	==	SORBI_3010G254200	10
V	SiSPL10	SETIT_006472mg	transcript:KQL12097	IV	==	SORBI_3004G036900	4
V	SiSPL3	SETIT_017520mg	transcript:KQL28792	I	==	SORBI_3004G036900	4
III	SiSPL9	SETIT_006559mg	transcript:KQL11113	IV	==	SORBI_3004G062100	4
III	SiSPL1	SETIT_017338mg	transcript:KQL28484	I	==	SORBI_3004G062100	4
II	SiSPL11	SETIT_000259mg	transcript:KQL03527	V	==	SORBI_3003G139900	3

## Sheet: Setaria italica - Zea mays 
Supplementary Table S6-5 One-to-one orthologous relationships between Setaria italica and Zea mays.
Group	SiSPLGene Name	SiSPLGene ID	Transcript	Chr Postion		Zm Gene ID	Chr Postion
II	SiSPL18	SETIT_034095mg	transcript:KQK86307	IX	==	Zm00001d052890	1
II	SiSPL18	SETIT_034095mg	transcript:KQK86307	IX	==	Zm00001d020941	5
VIII	SiSPL16	SETIT_010262mg	transcript:KQK98368	VII	==	Zm00001d031487	10
VIII	SiSPL13	SETIT_013870mg	transcript:KQL02433	VI	==	Zm00001d052905	1
VIII	SiSPL13	SETIT_013870mg	transcript:KQL02433	VI	==	Zm00001d006091	2
VIII	SiSPL13	SETIT_013870mg	transcript:KQL02433	VI	==	Zm00001d042319	4
VIII	SiSPL13	SETIT_013870mg	transcript:KQL02433	VI	==	Zm00001d049822	7
II	SiSPL14	SETIT_013151mg	transcript:KQL02470	VI	==	Zm00001d021056	1
II	SiSPL14	SETIT_013151mg	transcript:KQL02470	VI	==	Zm00001d040571	4
VII	SiSPL15	SETIT_013747mg	transcript:KQL02648	VI	==	Zm00001d008176	2
VII	SiSPL15	SETIT_013747mg	transcript:KQL02648	VI	==	Zm00001d042319	3
VII	SiSPL15	SETIT_013747mg	transcript:KQL02648	VI	==	Zm00001d012015	4
VII	SiSPL15	SETIT_013747mg	transcript:KQL02648	VI	==	Zm00001d053756	7
II	SiSPL11	SETIT_000259mg	transcript:KQL03527	V	==	Zm00001d015451	3
II	SiSPL11	SETIT_000259mg	transcript:KQL03527	V	==	Zm00001d036692	8
VII	SiSPL12	SETIT_001804mg	transcript:KQL08368	V	==	Zm00001d046906	3
VII	SiSPL12	SETIT_001804mg	transcript:KQL08368	V	==	Zm00001d053775	8
III	SiSPL9	SETIT_006559mg	transcript:KQL11113	IV	==	Zm00001d014698	4
III	SiSPL9	SETIT_006559mg	transcript:KQL11113	IV	==	Zm00001d015410	5
III	SiSPL9	SETIT_006559mg	transcript:KQL11113	IV	==	Zm00001d015233	6
III	SiSPL9	SETIT_006559mg	transcript:KQL11113	IV	==	Zm00001d026491	9
V	SiSPL10	SETIT_006472mg	transcript:KQL12097	IV	==	Zm00001d002005	4
V	SiSPL10	SETIT_006472mg	transcript:KQL12097	IV	==	Zm00001d031451	5
V	SiSPL10	SETIT_006472mg	transcript:KQL12097	IV	==	Zm00001d006028	5
V	SiSPL10	SETIT_006472mg	transcript:KQL12097	IV	==	Zm00001d052890	5
III	SiSPL7	SETIT_022315mg	transcript:KQL12865	III	==	Zm00001d020941	10
III	SiSPL7	SETIT_022315mg	transcript:KQL12865	III	==	Zm00001d006451	2
VIII	SiSPL4	SETIT_030195mg	transcript:KQL25066	II	==	Zm00001d021573	1
VIII	SiSPL4	SETIT_030195mg	transcript:KQL25066	II	==	Zm00001d053756	2
VIII	SiSPL4	SETIT_030195mg	transcript:KQL25066	II	==	Zm00001d015451	4
VIII	SiSPL4	SETIT_030195mg	transcript:KQL25066	II	==	Zm00001d036692	7
VI	SiSPL5	SETIT_031154mg	transcript:KQL25919	II	==	Zm00001d046906	2
VI	SiSPL5	SETIT_031154mg	transcript:KQL25919	II	==	Zm00001d053775	7
III	SiSPL1	SETIT_017338mg	transcript:KQL28484	I	==	Zm00001d015410	4
III	SiSPL1	SETIT_017338mg	transcript:KQL28484	I	==	Zm00001d053890	5
III	SiSPL1	SETIT_017338mg	transcript:KQL28484	I	==	Zm00001d014698	6
III	SiSPL1	SETIT_017338mg	transcript:KQL28484	I	==	Zm00001d015233	9
V	SiSPL2	SETIT_017749mg	transcript:KQL28519	I	==	Zm00001d053775	4
V	SiSPL2	SETIT_017749mg	transcript:KQL28519	I	==	Zm00001d015410	5
V	SiSPL3	SETIT_017520mg	transcript:KQL28792	I	==	Zm00001d053890	4
V	SiSPL3	SETIT_017520mg	transcript:KQL28792	I	==	Zm00001d014698	5
V	SiSPL3	SETIT_017520mg	transcript:KQL28792	I	==	Zm00001d015233	5
