# Supplementary material for: Genome-wide identification and characterization of the SPL gene family and its expression in the various developmental stages and stress conditions in foxtail millet (Setaria italica)
Source: BMC Genomics. 2022 May 20;23:389. doi: 10.1186/s12864-022-08633-2 (PMC9122484; doi:10.1186/s12864-022-08633-2)
Supplement: Supplementary file 7 — Additional file 7: Table S7. One-to-one orthologous generelationships between Setaria italica and other plants. [file 12864_2022_8633_MOESM7_ESM.xlsx]

## Sheet: Sheet1
Supplementary Table S7. Ka/Ks ratio of SiSPL genes in clades I-VI.
Clade	Gene 1	Gene 2	Ka	Ks	Ka/Ks	EffectiveLen	AverageS-sites	AverageN-sites	cN	cS	pN	pS	Note
Clade II	SiSPL18	SiSPL14	0.719404	2.60892	0.275748	2784	662.667	2121.33	981.333	481.667	0.462602	0.726861
Clade II	SiSPL18	SiSPL11	0.581093	1.78837	0.324929	2586	601.167	1984.83	802.667	409.333	0.4044	0.680898
Clade II	SiSPL14	SiSPL11	0.700021	NaN	NaN	2544	593.417	1950.58	887.667	445.333	0.455078	0.750456	High Sequence Divergence Value (pS>=0.75)
Clade III	SiSPL9	SiSPL7	0.6326	0.803025	0.787771	1023	241.417	781.583	334	119	0.427338	0.492924
Clade III	SiSPL9	SiSPL1	0.374082	0.463848	0.806476	1113	275.833	837.167	246.583	95.4167	0.294545	0.345921
Clade III	SiSPL7	SiSPL1	0.69906	0.921832	0.758338	1038	250.667	787.333	358	133	0.454699	0.530585
Clade V	SiSPL10	SiSPL2	0.578166	NaN	NaN	954	226.833	727.167	293.083	173.917	0.403048	0.766716	High Sequence Divergence Value (pS>=0.75)
Clade V	SiSPL10	SiSPL3	0.242352	1.0254	0.236347	1023	233.5	789.5	163.5	130.5	0.207093	0.558887
Clade V	SiSPL2	SiSPL3	0.446191	NaN	NaN	705	161.083	543.917	182.917	123.083	0.336295	0.764097	High Sequence Divergence Value (pS>=0.75)
Clade VI	SiSPL5	SiSPL6	0.19071	0.231092	0.825257	528	134.083	393.917	66.3333	26.6667	0.168394	0.198881
Clade VII	SiSPL17	SiSPL15	0.542619	1.51959	0.357084	939	242.917	696.083	268.833	158.167	0.386209	0.651115
Clade VII	SiSPL17	SiSPL12	0.636685	1.52414	0.417735	924	235.917	688.083	295.25	153.75	0.42909	0.651713
Clade VII	SiSPL15	SiSPL12	0.491716	0.77826	0.631815	1119	286.5	832.5	300.25	138.75	0.360661	0.484293
Clade VIII	SiSPL16	SiSPL13	0.700621	1.29585	0.540665	1038	268.75	769.25	350.25	165.75	0.455314	0.616744
Clade VIII	SiSPL16	SiSPL14	0.670604	NaN	NaN	1173	298.083	874.917	387.833	224.167	0.44328	0.752027	High Sequence Divergence Value (pS>=0.75)
Clade VIII	SiSPL13	SiSPL14	0.789464	NaN	NaN	1185	292.667	892.333	435.667	222.333	0.488233	0.759681	High Sequence Divergence Value (pS>=0.75)
	Supplementary Table S7-1. Ka/Ks ratio distribution of fragment duplication gene pairs.
	Gene 1	Gene 2	Ka	Ks	Ka/Ks	EffectiveLen	AverageS-sites	AverageN-sites	cN	cS	pN	pS	Note
	SiSPL1	SiSPL9	0.374082	0.463848	0.806476	1113	275.833	837.167	246.583	95.4167	0.294545	0.345921
	SiSPL2	SiSPL10	0.578166	NaN	NaN	954	226.833	727.167	293.083	173.917	0.403048	0.766716	High Sequence Divergence Value (pS>=0.75)
	SiSPL4	SiSPL13	0.226678	0.795871	0.284817	1086	266.417	819.583	160.333	130.667	0.195628	0.49046
	SiSPL12	SiSPL15	0.491716	0.77826	0.631815	1119	286.5	832.5	300.25	138.75	0.360661	0.484293
