# Supplementary material for: Genome-wide identification and characterization of the SPL gene family and its expression in the various developmental stages and stress conditions in foxtail millet (Setaria italica)
Source: BMC Genomics. 2022 May 20;23:389. doi: 10.1186/s12864-022-08633-2 (PMC9122484; doi:10.1186/s12864-022-08633-2)
Supplement: Supplementary file 8 — Additional file 8: Table S8. SPL protein sequence information forthe species other than Setaria italica in the phylogenetic treeanalysis. [file 12864_2022_8633_MOESM8_ESM.xls]

## Sheet: Arabidopsis thaliana
Supplementary Table S8 SPL protein sequence information for the species other than Setaria italica in the phylogenetic tree analysis.
Sequence and information of SPL proteins in Arabidopsis thaliana
Gene	Gene id	group	Sequences
AtSPL1	AT2G47070.1	II	MEARIDEGGEAQQFYGSVGKRSVEWDLNDWKWDGDLFLATQTTRGRQFFPLGNSSNSSSSCSDEGNDKKRRAVAIQGDTNGALTLNLNGESDGLFPAKKTKSGAVCQVENCEADLSKVKDYHRRHKVCEMHSKATSATVGGILQRFCQQCSRFHLLQEFDEGKRSCRRRLAGHNKRRRKTNPEPGANGNPSDDHSSNYLLITLLKILSNMHNHTGDQDLMSHLLKSLVSHAGEQLGKNLVELLLQGGGSQGSLNIGNSALLGIEQAPQEELKQFSARQDGTATENRSEKQVKMNDFDLNDIYIDSDDTDVERSPPPTNPATSSLDYPSWIHQSSPPQTSRNSDSASDQSPSSSSEDAQMRTGRIVFKLFGKEPNEFPIVLRGQILDWLSHSPTDMESYI…
AtSPL2	AT5G43270.2	V	MECNAKPPFQWELENLISFGTSTAEVPRKLKPMEWEIDGFDCTSLYSSSFAYAGSSGSDIAHAFSKSSKSTSISSSSAEVRTHNFTSETGESLPGEFAKGIDTSPSLELSFGSGDPVLGLKLGKRTYFEDFWEVENAKGLGLPVTLASSSVSPVKKSKSIPQRLQTPHCQVEGCNLDLSSAKDYHRKHRICENHSKFPKVVVSGVERRFCQQCSRFHCLSEFDEKKRSCRRRLSDHNARRRKPNPGRTYDGKPQVDFVWNRFALIHPRSEEKFIWPSSKHVPSRVLMPQPAKTEISDTEHNRFGLLDPKTKTARAELFSKEKVTISSHMGASQDLDGALSLLSNSTTWVSSSDQPRRFTLDHHPSSNLQPVAHRSAAQLNSVSGYWQPDPPAVEGPTAL…
AtSPL3	AT2G33810.1	VI	MSMRRSKAEGKRSLRELSEEEEEEEETEDEDTFEEEEALEKKQKGKATSSSGVCQVESCTADMSKAKQYHKRHKVCQFHAKAPHVRISGLHQRFCQQCSRFHALSEFDEAKRSCRRRLAGHNERRRKSTTD
AtSPL4	AT1G53160.2	VI	MEGKRSQGQGYMKKKSYLVEEDMETDTDEEEEVGRDRVRGSRGSINRGGSLRLCQVDRCTADMKEAKLYHRRHKVCEVHAKASSVFLSGLNQRFCQQCSRFHDLQEFDEAKRSCRRRLAGHNERRRKSSGESTYGEGSGRRGINGQVVMQNQERSRVEMTLPMPNSSFKRPQIR
AtSPL5	AT3G15270.1	VI	MEGQRTQRRGYLKDKATVSNLVEEEMENGMDGEEEDGGDEDKRKKVMERVRGPSTDRVPSRLCQVDRCTVNLTEAKQYYRRHRVCEVHAKASAATVAGVRQRFCQQCSRFHELPEFDEAKRSCRRRLAGHNERRRKISGDSFGEGSGRRGFSGQLIQTQERNRVDRKLPMTNSSFKRPQIR
AtSPL6	AT1G69170.1	IV	MDSWSYGRSVFMSNETLLPCDTFAKNRRFEQRLSNNDDVLISDMAGNSNGFSAVSITKVVPEEEDEENISSSSKFSSQELNRIDFKLRSFLDLGNDDDDTSSRGFALPSKKSRASNLCSQNPLCQVYGCSKDLSSSKDYHKRHRVCEAHSKTSVVIVNGLEQRFCQQCSRFHFLSEFDDGKRSCRRRLAGHNERRRKPAFYFLPGKRHKLLRTSQDVVGNKFLENSSLVLPESFPGSLLYRVIDEDDHRTSRLVSFKDEPTCSMFPTNEQNSSRTYESKPAIYSTEVSSIWDLHETAASRSTRALSLLSAQSQQHLSKFPNTTFSITQPNQNLNHSSSTDYHQMEQPLWIDPGKTNSAGSSSCKGKGTSTVDLLQLSSHLQRIEQQRNYTGDVKQEYNE…
AtSPL7	AT5G18830.3	I	MSSLSQSPPPPEMDIQPPALVNDDPSTYSSALWDWGDLLDFAADERLLVDQIHFPPVLSPPLPPLIPTQTPAESELDPSPEESGSGSDRVRKRDPRLICSNFIEGMLPCSCPELDQKLEDAELPKKKRVRGGSGVARCQVPDCEADISELKGYHKRHRVCLRCATASFVVLDGENKRYCQQCGKFHLLPDFDEGKRSCRRKLERHNNRRKRKPVDKGGVAAEQQQVLSQNDNSVIDVEDGKDITCSSDQRAEEEPSLIFEDRHITTQGSVPFTRSINADNFVSVTGSGEAQPDEGMNDTKFERSPSNGDNKSAYSTVCPTGRISFKLYDWNPAEFPRRLRHQIFQWLANMPVELEGYIRPGCTILTVFIAMPEIMWAKLSKDPVAYLDEFILKPGKMLF…
AtSPL8	AT1G02065.1	III	MLDYEWDNPSSIVLSGDERNPDSDPTRSSFSFFDPISHYNNDHRHITISPPLLSSFSNQQQQHHLTLYGQTNSNNQFLHHHHHHHSLYGSTTTTTPYGASDPIYHPHSSAPPASLFSYDQTGPGSGSGSSYNFLIPKTEVDFTSNRIGLNLGGRTYFSAADDDFVSRLYRRSRPGESGMANSLSTPRCQAEGCNADLSHAKHYHRRHKVCEFHSKASTVVAAGLSQRFCQQCSRFHLLSEFDNGKRSCRKRLADHNRRRRKCHQSASATQDTGTGKTTPKSPNDSGVKASSSPSSNAPPTISLECFRQRQFQTTASSSTSASSSSNSMFFSSG
AtSPL9	AT2G42200.1	VIII	MEMGSNSGPGHGPGQAESGGSSTESSSFSGGLMFGQKIYFEDGGGGSGSSSSGGRSNRRVRGGGSGQSGQIPRCQVEGCGMDLTNAKGYYSRHRVCGVHSKTPKVTVAGIEQRFCQQCSRFHQLPEFDLEKRSCRRRLAGHNERRRKPQPASLSVLASRYGRIAPSLYENGDAGMNGSFLGNQEIGWPSSRTLDTRVMRRPVSSPSWQINPMNVFSQGSVGGGGTSFSSPEIMDTKLESYKGIGDSNCALSLLSNPHQPHDNNNNNNNNNNNNNNTWRASSGFGPMTVTMAQPPPAPSQHQYLNPPWVFKDNDNDMSPVLNLGRYTEPDNCQISSGTAMGEFELSDHHHQSRRQYMEDENTRAYDSSSHHTNWSL
AtSPL10	AT1G27370.1	V	MDCNMVSSFPWDWENLIMSNQSKTENEKKQQSTEWEFEKGEGIESIVPDFLGFEKVSSGSATSFWHTAVSKSSQSTSINSSSPEDKRCNLASQSSPGDSSSNIDFLQVKPSTALEVPIASAESDLCLKLGKRTYSEEFWGRNNNDLSAVSMNLLTPSVVARKKTKSCGQSMQVPRCQIDGCELDLSSSKDYHRKHRVCETHSKCPKVVVSGLERRFCQQCSRFHAVSEFDEKKRSCRKRLSHHNARRRKPQGVFPLNSERVFDRRQHTSMLWNGLSLNTRSEEKYTWGTTYETKPTQMESGFTLSFQRGNGSEDQLFTGSTLSFSAFQTSGGFSAGKSNIQLPDKGVGECSGGLHESHDFYSALSLLSTTSDSQGIKHTPVAEPPPIFGTFPSHFI
AtSPL11	AT1G27360.1	V	MDCNMVSSSQWDWEHLIMSNPSRTEDDSKQLPTEWEIEKGEGIESIVPHFSGLERVSSGSATSFWHTAVSKSSQSTSINSSSPEAKRCKLASESSPGDSCSNIDFVQVKAPTALEVSVASAESDLCLKLGKRTYSEEYWGRNNNEISAVSMKLLTPSVVAGKSKLCGQSMPVPRCQIDGCELDLSSAKGYHRKHKVCEKHSKCPKVSVSGLERRFCQQCSRFHAVSEFDEKKRSCRKRLSHHNARRRKPQGVFSMNPERVYDRRQHTNMLWNGVSLNARSEEMYEWGNNTYDTKPRQTEKSFTLSFQRGNGSEDQLVASSSRMFSTSQTSGGFPAGKSKFQLHGEDVGEYSGVLHESQDIHRALSLLSTSSDPLAQPHVQPFSLLCSYDVVPK
AtSPL12	AT3G60030.1	II	MEARIEGEVEGHSLEYGFSGKRSVEWDLNDWKWNGDLFVATQLNHGSSNSSSTCSDEGNVEIMERRRIEMEKKKKRRAVTVVAMEEDNLKDDDAHRLTLNLGGNNIEGNGVKKTKLGGGIPSRAICCQVDNCGADLSKVKDYHRRHKVCEIHSKATTALVGGIMQRFCQQCSRFHVLEEFDEGKRSCRRRLAGHNKRRRKANPDTIGNGTSMSDDQTSNYMLITLLKILSNIHSNQSDQTGDQDLLSHLLKSLVSQAGEHIGRNLVGLLQGGGGLQASQNIGNLSALLSLEQAPREDIKHHSVSETPWQEVYANSAQERVAPDRSEKQVKVNDFDLNDIYIDSDDTTDIERSSPPPTNPATSSLDYHQDSRQSSPPQTSRRNSDSASDQSPSSSSGDAQ…
AtSPL13	AT5G50570.1	VII	MDWNFKLSSGYLSGFDQEPDLSPMDGSISFGGSSQSKADFSFDLKLGRNIGNSSSVFGDTEQVISLSKWKDSALAKPEGSRSSSSKRTRGNGVGTNQMPICLVDGCDSDFSNCREYHKRHKVCDVHSKTPVVTINGHKQRFCQQCSRFHALEEFDEGKRSCRKRLDGHNRRRRKPQPEHIGRPANFFTGFQGSKLLEFSGGSHVFPTTSVLNPSWGNSLVSVAVAANGSSYGQSQSYVVGSSPAKTGIMFPISSSPNSTRSIAKQFPFLQEEESSRTASLCERMTSCIHDSDCALSLLSSSSSSVPHLLQPPLSLSQEAVETVFYGSGLFENASAVSDGSVISGNEAVRLPQTFPFHWE
AtSPL14	AT1G20980.1	II	MDEVGAQVAAPMFIHQSLGRKRDLYYPMSNRLVQSQPQRRDEWNSKMWDWDSRRFEAKPVDVEVQEFDLTLRNRSGEERGLDLNLGSGLTAVEETTTTTQNVRPNKKVRSGSPGGNYPMCQVDNCTEDLSHAKDYHRRHKVCEVHSKATKALVGKQMQRFCQQCSRFHLLSEFDEGKRSCRRRLAGHNRRRRKTTQPEEVASGVVVPGNHDTTNNTANANMDLMALLTALACAQGKNAVKPPVGSPAVPDREQLLQILNKINALPLPMDLVSKLNNIGSLARKNMDHPTVNPQNDMNGASPSTMDLLAVLSTTLGSSSPDALAILSQGGFGNKDSEKTKLSSYENGVTTNLEKRTFGFSSVGGERSSSSNQSPSQDSDSRGQDTRSSLSLQLFTSSPED…
AtSPL15	AT3G57920.1	VIII	MELLMCSGQAESGGSSSTESSSLSGGLRFGQKIYFEDGSGSRSKNRVNTVRKSSTTARCQVEGCRMDLSNVKAYYSRHKVCCIHSKSSKVIVSGLHQRFCQQCSRFHQLSEFDLEKRSCRRRLACHNERRRKPQPTTALFTSHYSRIAPSLYGNPNAAMIKSVLGDPTAWSTARSVMQRPGPWQINPVRETHPHMNVLSHGSSSFTTCPEMINNNSTDSSCALSLLSNSYPIHQQQLQTPTNTWRPSSGFDSMISFSDKVTMAQPPPISTHQPPISTHQQYLSQTWEVIAGEKSNSHYMSPVSQISEPADFQISNGTTMGGFELYLHQQVLKQYMEPENTRAYDSSPQHFNWSL
AtSPL16	AT1G76580.1	II	MGELPKDDWQMNRWKWDGQRFEAIELQGESLQLSNKKGLDLNLPCGFNDVEGTPVDLTRPSKKVRSGSPGSGGGGGGNYPKCQVDNCKEDLSIAKDYHRRHKVCEVHSKATKALVGKQMQRFCQQCSRFHLLSEFDEGKRSCRRRLDGHNRRRRKTQPDAITSQVVALENRDNTSNNTNMDVMALLTALVCAQGRNEATTNGSPGVPQREQLLQILNKIKALPLPMNLTSKLNNIGILARKNPEQPSPMNPQNSMNGASSPSTMDLLAALSASLGSSAPEAIAFLSQGGFGNKESNDRTKLTSSDHSATTSLEKKTLEFPSFGGGERTSSTNHSPSQYSDSRGQDTRSSLSLQLFTSSPEEESRPKVASSTKYYSSASSNPVEDRSPSSSPVMQELFPL…

## Sheet:  Tartary Buckwheat
Supplementary Table S8-1 SPL protein sequence information for the species other than Setaria italica in the phylogenetic tree analysis.
Sequence and information of SPL proteins in Tartary Buckwheat
Gene	Gene id	group	Sequences
FtSPL23	FtPinG0003310800.01	VI	MDTDRDGIESSSERLTTTKKKGYSMLSTMRCCQVDKCTADLNEAKSYHRRHKVCEYHSKSSDVLVVGVHKRFCQQCSRFHELWEFDDTKRSCRRRLAGHNERRRKITAAESTKPKQKLLDC*
FtSPL13	FtPinG0007295700.01	VIII	MGSSYPTVAGDSSARSSSDSLNGLKFGQKIYFGDVSLPVSPSSSAAVGTPPGKKGRGSVQTGQPPRCQVEGCDIDLTDAKAYYSRHKVCCMHSKSSKVTVAGIEQRFCQQCSRFHQLGEFDHGKRSCRRRLAGHNERRRKPPPGSLLSTRLGRLSPSVFDGGSSSNGFLVDFTASLKAPGGSSWPGNHSNPQAATGMFFQSSVGGTNNYQVGPTIPSGECFAGVTESTCALSLLSNQDWSSGNRAPCIGPSNPLNPRGSSIGQSSGHFSDNSWGLGHSLNSMPPNLGLGQLSHPLPSRASNDELDMVQSGGTTRRQLVEIEQSSGYGPSADHMHWLI*
FtSPL10	FtPinG0006382900.01	IV	MEFWKYLTEGKGLLLPEELELPVEDMEKSEKKVSGKVPQPLYDTSNFPFVSSSQGSLGGQELVELGFGDNTLGRLGQSYHGAPSRDTLSNDQIGQKKHVDFGVSSSAVESDCLEFATIDFKLGVLADCSSMSAGDGESSKDGAVFRPNMPAKRAQLMSSDSQICQVYGCSKDLSSSKGYYKRHKVCEDHTKTAVVIVKGIEQRFCQQCSRFHLLAEFDEGKRSCRKRLAHHNERRRKPRGAGTRFLGSSSTTRTSFLFQETLATAFSGPSKHESEIWSGHVKFEDPKLDSTSLLNFHDSIEETVGTNTNVSCIPDPSDALSLLSSQSQIIGPSGFHLSAKEGPSTTVASNGVSDDGVFNRLNTSDSNHFLSSGQGTMVDLSQLSSHLQMVEHKRKLMR*
FtSPL6	FtPinG0005035600.01	III	MLEYPWGSPTATATPTPDEGDSTPTDHDPNQHHPYSFPAPLYGTPTNPGPFDSIEYSRNFSGAAYPPTTISFDPAGFLIYPKPEPAFESPSNYVNPVGRIGLNLGLSSGRAFSDEEFVNRLYRRPRSFDTPRCQAEGCFVDLTHAKHYHRRHKVCELHSKASTVVTSGLTQRFCQQCSRFHVLSEFDNGKRSCRRRLADHNRRRRKSHQLATATQNSSCSDNPPTPIPESPSNSGAVSEMSPDSNCYNNSSAASSSVSTPSSSSMFY*
FtSPL24	FtPinG0007448200.01	II	MEAQLRGKAQVYGTVVNDSKAAGKRSLEWDLNDWKWDGDLLLANPVSTDCRSRQFLPVRTENPLDLAALNSLSSYGGETNTARENGNIIEANEEAGGLNLNLGGKSYPLADEEVDKWEGRSGKKTKVAGNSNNPACQVVNCGADLASAKDYHRRHKVCEMHSKATQAIVGNLMQRFCQQCSRFHVLEEFDEGRRSCRRRLAGHNKRRRKTHPEPAVNVESLNGEKLSSYLLISLLRVLTNLHSDESNETKDQDIISHLLRKLASLQGASNGNSIPGVAQGAQAQGVPNFGTSSKTPEKDLSRNDQHSALVPFSEAQKGTPSNPPVRMLPNPSEVHRKVSPTCDTLPTKHNVQEDTLIRHALNDIDLNNVSTDLQDCLGDRELAHASVGVPFWLQKDSLK…
FtSPL21	FtPinG0006588500.01	IV	MESSWSYDCGEKGFMLSNQTVTPSDFLNGRTQSGFTNWGLMKGPYSYDVNTMLLSSDQNGLENQGNLEVGFIRKQSSHDSLRNCLSSNGSGGGDVINMQTIASNAVSGDEESSSRLSNSGNSRDSSLIDLKLGRFGDNFNATIRMSCSDSPTPAKRVKACSLNSQAAFCQVYGCNKDLSSSKDYHKRQKVCDVHSKTAKVVVNGLEQRFCQQCSRFHLLGEFDDGKRSCRRRLAGHNERRRKPQAGRAARLLHAYNGSTSFICHDTLPTHTAPQKCNCPTPYGSIMKQCPSLNTSTMTPSELPACALSLLSSQPQSSNPFPHHNGDFFNGSADLSTDVGSAFNRGFFNGSEYVNLKDDDGATVDLLQLSSQLQRVEHQRQAVSVKQEDQTFCCL*
FtSPL22	FtPinG0002293500.01	VI	MESYDESSSYTSVFCQAENCTADLTDAKRYHRRHKVCEFHAKAPVVIVSGIQQRFCQQCSRFHEISEFDDMKRSCRRRLAGHNERRRRTSTEANCGENSN*
FtSPL9	FtPinG0001782200.01	V	MELNKSPLLWDWEDVLFSPSRAVPTKMPLLDIEAGSGSGSGGSGILETSHSFSQDLSYRKELVSARTPSVTDISIGSGESLMGLNLGKRTYFEDIYGGNNSSKMAKVKRSKTSSQSTEVPRCQVEGCNLDLSSDKVYHRKHRVCVTHSKSSKVIIRGLERRFCQQCSRFHNLSEFDQKKRSCRRRLLDHNARRRKPKPEIIQFNSMPPHSSLHEGRNEISFGFNQVPNTNSKLITERINLSSPRKIGSSDDFKFGYGCTQPLRIREMPVQVFHQGVQVPMTMSDMDATQDQRALSLLSSYSSGSCVPERTPQQLGVHSRGVPAVSAEYWEHSSNHDLSLLSTRSWGSCELDPIPPSAQQSSMLQYHHDCRLGLPEYGHQSISSGSGVEVPTTITHSQQF…
FtSPL4	FtPinG0000377600.01	II	MEQGPQLYGFSTIGKRNSEWDLNDWKWDGDLFIARPVDRASGQQFVSVPVVAGNSLNSSSSCSDDLHLEPEIERGPTRDLGKRGRIVVIDEDDDEEAGTLSLKLGGYPASIGQPQPGIGGGDEGSSGKKTKVAGGSSNRAVCQVDECGFDLSNAKDYHRRHKVCERHSKSTQALIGNVMQRFCQQCSRFHVLQEFDEGKRSCRRRLAGHNKRRRKTQPEPVASVQSVNDEQTSNVILYSLLKILSDMHNNNSSDQRADNDVVSHLVKSLASQPGSQGVDDISGQLHEYQKLLNGSISVGNSANFSPPLSSPPPRPPRPTDQHHNLPASGMPQGRAHKNNGENGNTEAAFSQKPGGMFSKDSPPAHTEVRGGAMAQTKLNDFDLNDIYVDPDDGVEDLER…
FtSPL2	FtPinG0000286400.01	III	MDPRAFPSASFSPTAPSMLSSNEFDSFLTLPKPEPGPVSNSTELDRIGLNLGLGGRTYFSAADEDFLTRLYRRSRPFDGGSLVVNSPKCQAEGCNADLSNAKHYHRRHKVCEFHSKAATVVAGGLTQRFCQQCSRFHLLTEFDNGKRSCRRRLADHNRRRRKSHQTTAGSHDRRSENPPRSPSESSRAHSISSVTVAVSSPMEDSIPTCYNSAPSPSISPTSIFY*
FtSPL11	FtPinG0007464600.01	II	MEQAQQVYGIRTLGKRNLEWDLNQWKWDGDLFIASPLDHASVPSNFTGQKFVQIPVAVGQSSNSSSSCSEDLQLEPNIQRGQARDLDRKRRVIIVDDEEDDHEAGNLSLKLGGYPCLAQSQVHLGGDLEGLSGKRTKVAGVSMNRAACQVEGCGADLSTAKDYHRRHKVCELHSKATHALVANVMQRFCQQCSRFHALQEFDEGKRSCRRRLAGHNKRRRKTQPEPVISGQPAKDEQANNYILISLLRLLSNIRTNNISDPATDHDLVARLLRSIASQPGLPGLNDLPGLLQESQKLLNGAISEGSSEKISALLSGTPPRPPGPTSSHLGMPALEAPHKQMHTDGGRSGNIQTMSSQKPNSSFLKDSPPTYSEVRDSAVGSTKLNNFDLNDIYVDLDDG…
FtSPL15	FtPinG0000496000.01	VII	MESSSSKRARAASGGNQVVCCLVDGCKSDLSKCRDYHRRHKVCELHSKTPKVTIAGREQRFCQQCSRFHSLGEFDEGKRSCRKRLEGHNRRRRKPQPESLPVKPGNFLSSGRGSRFMPFSSSPMIPASSVVSSTWGGGGVKMENSQTHIGSSYSDPYRGRQFPFLQGSPSSSNDFSSRALSLLSSSPAETPETGLTRMVIQGNPTHQGYNTCPQLQQGSQIIPPNLHHCQDIFQAASDGSCSATGPQQTVSFLWE*
FtSPL16	FtPinG0008190500.01	V	MNEISGMELNTKSPFLWDWDNLVPKKLQLVDSEFESIEGFGINGGSGSDLGYGSSSKSTISASVDSKFTLESSGVDFSQDPTTTPSVPDISIVSGDSLIGLKLGKRTYFEDVSVPNSSYPTGKRSKLLASQTAEIPHCQVEGCDLDLSSAKDYHRKHRVCETHSKCSKVVICGVERRFCQQCSRFHSLSEFDQKKRSCRKRLSDHNARRRKPKPEILQFSSMSLPSSLHEGRNEISLAFNQVPMVQTRPDSNATWDFTSNSKVKQEQLSLFSPKRTQGIDTPHITRNEPQETGFKLSYDSKQFTPSTDTIAEAYHQGFQAPELRALSLLSTNSWGSCSQEPTPPPLDQSSLLAIPASYWSGEQQQQQAVSSSSSLQVPILQKNGNTNPSQEFQFYTYQG…
FtSPL7	FtPinG0001287900.01	VI	MDQFRTRNGFNLEDDDLTGDAPVAGDDRRKRPVSGNSGKRAGTGGAAPPSCQADSCPAVLTEAKRYHRRHKVCEFHAKAAVVTVAGIRQRFCQQCSRFHELSEFDEAKRSCRRRLAGHNERRRKGPLSDGPGEGSSGGIRVGSSSGLGSPQCRSVTDEKNRAGMNLPSTGNSSATSAYKHFQIG*
FtSPL5	FtPinG0006144300.01	VI	MEGYDETGLLSSITVWCQAENCTSDLTEAKRYHQRHKVCEFHAKAPVVIVAGIQQRFCQQCSRFHEVLEFDDTKRSCRRRLAGHNERRRRTSSSSSTLSYEPINYNENPS*
FtSPL3	FtPinG0001874600.01	VII	MESSSSKRVRVASGGNQVVCCLVYECKSDFSKYKDYHIRHKVCELHSKTPKVTIAGREQHFCQ*
FtSPL14	FtPinG0000493400.01	V	MELNTKSPFVWDWDNLVVFPSRATDGPKKLQLVESEFEGIDGFEIGSFNSSGGCASNFGHGSTSKSSKSTSVESSINREMRESKFTLETSDCFSQNVSNRKELASAPSVTDISIGSGESLIGLKLGKRTYFEDISGGNSGKAVSTVKKSKASSQSMEIPRCQVEGCNLDLSSAKDYHRKHRVCANHSKSPKVVICGLERRFCQQCSRFHNLSDFDHKKRSCRRRLSDHNARRRKPKPEIIRFNSMRLPSSLHEGRSEISLAFNQVPMVQTRPNTNTTWDFASNSKFTQEKLGLFPRSKAGGIDAHHVTCNEHQETKFKLSYGSSQVLQPKSAAVEVFHQGFQVSTTSSDNMDLRALSLLSTNSSWGSQEPVPPLPPVSGSGEYWQGEQQSVSPGMQAPA…
FtSPL8	FtPinG0009904300.01	VII	MDWDLKLGRVMEESAVGEEGLQPPGRRRRTAMQGIQQVTCLVDGCTWDLNSCREYHRRHRVCERHSKTPVVLVGGEEQRFCQQCSRYYKYHFFFYYLQCEIYMAQISKNIFGLKIASIVQTFN*
FtSPL20	FtPinG0009145900.01	II	MQQAQQFYGGMTALGKRNSEWDLNAWKWDGDLFMASPVDPAAIPFNLQGHKFIPIPVAGHSSNSSSSCSDDLHPEAETLRGVSRDLDRKRRVIVVDDDADEAGTLSLKLGVESQLALEGNCGKKTKLAVGSLKSAVCQVEGCCVDLSNAKDYHRRHKVCELHSKATKALVGNVMQRFCQQCSRFHFLKEFDEGKRSCRRRLAGHNKRRRKTQGEPIISGQPANDEQANNYILMSLMRILSNMHTNNRSDPAADHELVAHLLRSLASQPGSPGFNDLAGLVHESQKLLNSGITGGNTEKLSALMSAIPPRPPRPTNTNVRMPATEVLHELMHSIDGRGENTEAAFNQKPESVFSKDSPPTYSEVRDSAVGRAKVNNFDLNDIYVDSDDGFEDLERSPVNG…
FtSPL18	FtPinG0006337300.01	VI	MEPYEERSYAIVCCQAENCTADLTDAKRYHRRHKVCEFHAKAPVVIVATLQQRFCQQCSRFHELSEFDDTKRSCRRRLAGHNERRRRTQSEANHGETSN*
FtSPL12	FtPinG0005349100.01	II	MEQAQQLYGIAALGKMNKEWDLNNWKWDGDLFIARPVDPASMPSSFKGQQFIPIPVVGHSSNSSSYCSEDLHPQPEIEARNLDRKRRVIVVDDDDDEEGASLSLKLCGDTSIAQFQVGSGGSSEGTKKTKLIGVSSNRTTCQVEGCGADLSDAKDYHRRHKVCQIHSKAAKAVVGNVMQRFCQQCSRFHVLQEFDGGKRSCRRRLAGHNNRRRKTQPNPVMGEQLANDKQASNYILISLLRLFSNLRDNNRSDAATDHDLVTQLVRSLASQSGLPGLNNLPQLLHESQKLLTGGISRGSTEKNSAFLSGTPPRPPRIANTRHETPASVFPDKMMLTDCSKGGITRAASSAKPESLSKDSLPTYSEVRDTALGKSKLNNFDLNDIYIDSDESSPVNGTFG…
FtSPL17	FtPinG0006650700.01	VII	MSNWFHVLSDFDEGKRSCRRKLERHNKRRRRKAVDSGGSADKELQLDLQGEDVSSDGEDGKGDLSLSTHNPEGDNSKGPEDENRSNSYSAPDCQIINSDSATTFTASGETQVDGGKDDSTYDVPPYNENKNIYTSACPTGRISFKLYDWNPAEFPRRLRLQIFQWLASMPVELEGYIRPGCIILTAFISMPVPMWMKLLDNPASYVQDFLSPGRVLSRKGATLVYLNNMIFRVLQDGTSVMKANVAKRAPQLHYVYPSFFEAGKPMEINVCGSNIFQPNFRSLVSFAGKYVDHTYNIAFPHDTLDGEGSVSFDHQLCRILVPHTEANVYGPAFVEVENEFGLSNFIPIIIGNEELCSEMKMMQQKHVHEKQDNTLHGTCRAFCTTQSTFSDFLLDVAWL…
FtSPL1	FtPinG0000212200.01	IV	MEFWKCLNEGKSLFLPEVLELPVDEAMNSTNKVSSETLYDDTSNYPLMSNQESIQFGFRQANCNDPRRNGLSDQIGLDCYAETASPDRQLRSRMPSLFVGSDSLDLATVDLKLGGLADSICSRDGQSSKNAASVHSNSSVPIKRSRLTSSYSHAPVCQVLGCNKDLSSFKDYYKRHKVCDAHTKTAKVFVKGIEQRFCQQCSRFHLLAEFDDGKRSCRKRLANHNERRRKSPGTRFLRSSSMRTSFLFHEMLPTEISCPSKHEPGKWFSDMKFEDPILDSNSLLNFHDNISNGTIDESIRITVPNVQDSSRALSLLSSQSLKDSNSLFGTHLSNPYSSAQEGFTYSEKIGPSGDVEDDLKVPDDSLLFGSDSSNNKYCHSSGQGTVMDLMQLSSHLQMV…
FtSPL19	FtPinG0003446200.01	I	MMEEQQEKEEGGPWKKRVRIARGAKAKCQVTDCKADISELKGYHRRHRVCLRCANATSVLIDGESKRYCQQCGKFHELSDFDEGKRSCRRKLERHNNRRRRKPVDSRGAGDKEPQLDLLVEDISSDEEAGKGNICSTSQSTDGYVLQDPKGGPMPNLYSGPDSNVIPTESGVTFTASGETQVDGGKDDTKNALSPSCYDTKSAYSSVCPTGRISFKLYDWNPAEFPRRLRLQIFQWLASMPVELEGYIRPGCTILTAFISMPQFMWMKLLEDPASYVYNFLAPGRVLCGKGTALVYVNNTIFHVLKDGMSVVEANVTKQAPKIHYVQPSCFEAGKPMEFIVCGNNLFQPNFRSLVSFAGKYLDHEFSVAFSSEKIDSEASVSFSHQFCRIRVPCTETQF…

## Sheet: Solanum lycopersicum
Supplementary Table S8-2 SPL protein sequence information for the species other than Setaria italica in the phylogenetic tree analysis.
Sequence and information of SPL proteins in Solanum lycopersicum
Gene	Gene id	group	Sequences
CNR	Solyc02g077920	VI	METNKWEGKRSITEAEKEEDEHGSVEEDSKRKRVLTLSGRKLVGEGSAHPSCQVDQCTADMADAKPYHRRHKVCEFHSKSPIVLISGLQKRFCQQCSRFPCYGTKAKSSNDDDFLELISLSNGSSS
SlySBP12a	Solyc01g068100	II	MEASVGERFYHMGGTDLRGLGKRSLEWDLTDWKWDGDLFIATPLQQNPSNYQSRQFFPVETGNLASSNSSSSCSDEVNHGMEQQRRELEKRRRVIVVDEDDSGPLSLKLGGQGEPAADAGREMSNWDGAAGKRTKLAAPAAARAVCQVDDCGTDLSKAKDYHRRHKVCEMHSKASRALVGNVMQRFCQQCSRFHALQEFDEGKRSCRRRLAGHNKRRRKTQSETVANNNSLNDGQTSGYSLMSLLKILSNMHSNGANHTEDQDLLSHLLRSLASQGPTNGDKSLSGLLQESSNLLNNRSILRNPEIASLISNGSQAPPRPKERQFTNSAAEMPQKRLEDARTASSQSPGILFPIQSNSQAYTPGRESTTGRSKLIDFDLNDAYVDSDDCGDDIDRSPVP…
SlySBP12b	Solyc05g053240	II	MEARNFHGPVVSNMEVSGKKSREWDSNDWVWDGDRFTAEPLNSLPSDCRSKQLFPIGSEIPETATGIFNGFSSGAGELTLGNDKGRKELEKRRRTIVIDDDDEQNGEAGSLNLKLGEQLYPVMEEEVEKWEGKNGKKTKISGVSSNRAVCQVQDCRADLSSAKDYHRRHKVCEVHSKAAKALVGNVMQRFCQQCSRFHVLEEFDEGKRSCRRRLAGHNKRRRKTHPENVANGASVNDEGGSNYLLISLLRILANVQCKSLYVFHGFPAIYSFFNSSDQTKDQDLLSHLLRNLASLAGAANERNASGLLPAPSDLQNPGTSMEAPKEDSLRPNANCLTIPASEVKEKRMDRGTSDAERGISQNLCALRPETLCCRKESLPINANASVTTSAPLKLNIDLN…
SlySBP2	Solyc04g045560	V	MMFGSGFDSPPVGVYEKNSNCTVEEGCTSSAAPMMYGLGKRNNSSVELPLPSLSKKTKSSTHNPLKPHCQVDSCNLDLSSAKQYHRKHRVCHIHSKCPKVIILGRHRRFCQQCSRFHSLSDFDENKRSCRTRLSDHNARRRKPQFNSTSTRFSSLFYDNKQSMNLVFNNAPLVHSKPTADSTWETSEVSKFTLTRGLTLKPYKADSFNGQSLVGGFKLSGTTEMQTNASNLYSVSNDTKAEVFSQGVKETTFSLNMGVAPELPRALSLLSNENEFISIGHSKHVNQIIIPEQVTHAIPQSLPFESSERWQAEQHLFNPHIHTLVANGHSGGSFQEIQLSKDPFDDSYMSMD
SlySBP6c	Solyc12g038520	IV	MHDWYKNVKVEHCSDYSPELTMPFTNKHSQPRPLFTSYHTDKHCPALHDEGITTITRSKNNESSNSYLNDIGGSDFVSRSLFHSTSIGSDVLNVMDSDSPFQGISNSGCALSLLSSQSQDSSNYSSVVPPSAHHLITPRSYNHYNMTQTSECFPEASPKGSTSTVSTIYNLSEVISAKGQLEHILRNNCGSLQGSDYVNTKNLLSCEDGTTIDLLQLSSQLHQVEHQRRSMK
SlySBP10	Solyc05g015510	V	MEWNVKWDWGNLVMFGSKASESPKELQLTDWGVEEEGELDGGSFNLSSGGSGTGGYGSDLKCGSSIKSSISASTDSSPKDGFKVSNFAFETFNASPEDPSKKLESSKAEVSRNSPPMEASVGSVEPVIGLKIGKRTCETFGGGSSAKVSSFPPNPASSAAATKKAKSSTQNAPIPHCQVEGCNLDLSSAKEYYRKHRVCDSHSKSPKVIVAGVARRFCQQCSRFHSVSEFDDKKRSCRRRLSDHNARRRKPHQETIQFNSARLSSLFYDSRQPMNLVLNEAQLIHSRAAANATWESTQDSKFSITREFTPKPERTGSTNGKSLLERNQFSRAVGAHSNASSLLLPSKGTTAEVFNRGAKESMFNMVTGPEFPRALSLLSTNSWGSSEPESVSLNHANQT…
SlySBP13	Solyc05g015840	VII	MESSSSSSKRAKAPGNIAHCLVDGCNADLSECREYHRRHKVCEVHSKTAKVTIAGRDQRFCQQCSRFHSLVEFDDGKRSCRKRLDGHNRRRRKPQPDSMAKNSGILFGQQGTKLLSFSSQQIFPSAVVSSAWAGVVKTDSDMVLYNNQSHMNGMDSQNSFPDSSGHSYKGGSQFQFMQGSDRSLTEAPLFEHPTSAAGISSSGQKIFSSGLNDIVDSDRALSLLSSAPAVTREIGLSHMVQQPASIPRSQSHGLQYDGLSHFPFAQDFNSKPQDSHVSNSSSPLHFHDMLQNAQDESSTIPASQQTLAFMWD
SlySBP6a	Solyc03g114850	IV	MESWSYFSGGKGFVSEESVSVNDGMRRVKNGVMGWELKTQSSYGMCTTDNQGFHELGSPNLMRKPMFTDQMRDGFASSKHWGGGGGSIVGAFSGEDKSSSKLSSSAVDSISRDSSLIDLKLGRFPDHHVDGNIFKSAKTLSSSTSAESILPAKRMRAGGLNSHKPFCQVQGCGKDLSPCKDYHKRHKVCEVHSKTAKVIVNGIEQRFCQQCSRFHLLAEFDDGKRSCRKRLAGHNERRRKPPHTGTRFRGTSFATSPFACQDILSSRYLHQPKYEMSDWCKNVKVEDGVDYSPQLAMPFTNGQLQPKSHFTSYHAKKGCHSFHDGLPAVTTSRINESTNSSLHDMRGSDFVSPSLFHTTSTGSEVLHALDTSSIQGLSGISNSSNALSLLSSQSQGSSN…
SlySBP8a	Solyc10g018780	III	MLDYNWGEQSSVMLSNDEQNQENEQNREFFDPYGPNTQTYTENPYPHQHFPNIQHQNHQFFHTQNNPTTLYDPRSYETCYTPHPHPQSSMLQQNSGFMVVPKSEPNQFVGNGSGIDFGSSSSSRIGLNLGGRTYFSSSEDHDFVNRLYRRSRAVETAGSIMNTPRCQAEGCNADLTHAKHYHRRHKVCEFHSKASTVIAAGITQRFCQQCSRFHLLSEFDNGKRSCRKRLADHNRRRRKNQQANLENSNKDTTTNSPSDTLARSPADSGAHCSSVTVAISPPRISLDVFRQRP
SlySBP8b	Solyc01g090730	III	MLDYEWENQSSFMFTSDQNTQEENDQNNNQFLDPQAHFPHITSYQHPQQQQQQQLQNPHFPQFQATPNNTHLISSMYDPRAYGVPYTQTHDTSMLSLQPTGGFMVVPKSEPQFGGGIHDFSSSSSRIGLNLGGRTYFASSSEDDFVNRLYRRTRAVDAGSVNSPKCQAEGCNADLTHAKHYHRRHKVCEFHSKASTVIAAGLTQRFCQQCSRFHVLSEFDNGKRSCRKRLADHNRRRRKNIQQENNKKQPQPSSKSPAESGAQSSTVTVAISPPRIPVDGFRQRTYQQVTTSSSFPMGD
SlySBP3	Solyc10g009080	VI	MENNKWEGKRSMEEDDDEEDEDVVEDTKRKRVLTRSGRKVSTAEGSRQPSCQVEECTADMVNAKTYHRRHKVCEFHAKAPEVLIDGLRQRFCQQCSRFHQLAEFDDAKKSCRRRLAGHNERRRKSAQDYPGEGSS
SlySBP6b	Solyc05g012040	IV	MEPLSYALEGRGLIFPDNVELSVDTVSRNRSIVKEWNLNPFCDVDKSICGFSQEVTENTEFLGSGIADILKKSAASNPCPGVLSGEMSDGCGKMLSSTSMFNSFEPIPGEVGLGAMFNNSATKSNNPMSSLIDLKLEELTDHGELRTNQSSKESSILSSPESSLAAGKAQTKSSHSRFSISQVHDQKEEESTTVYREVKSNQSLKRNSALTSVNSSLQGKRLRTTNFHSEIPVCQVHGCNKDLSSSKDYHKRHKVCNEHSKTAIVIVNGIEQRFCQQCSRFHLLAEFDEGKRSCRKRLAGHNERRRKPQFDTHWGSRFLDMTSQRRVPFLFPEIFPGSFFYQENYEDNNNSKHPKLEHKPFGISQLAISVKNEQFPAKSIQHQYGMRKQDPSKVHTGGT…
SlySBP15	Solyc10g078700	VIII	MELGSVSSSGNSSSSDSLNGLKFGKKIYFGNAGVGVQVKNGCGSSPVNGDGNLPPAPATTKRGRGGLVQGGHPPRCQVEGCQADLSDAKAYYSRHKVCGMHSKSPTVVVAGLEQRFCQQCSRFHQLTEFDQGKRSCRRRLACHNERRRKPPSGSLFSTHYGNLSSSIFENNSSRSGSFLVDFSSHQNVNESSWPNTRASEQGWDHQSSGKFLQRPWLNNSENAASELVLQGSATRTSYHGVPSGDYFPGVSDSSGALSLLSNRSWGSRNRPPSLGVNSQVHIDGVHTIQPSGSHGAPTNHFSSPSLSFKGNEASSSSHEMPPDLGLGQMLQASDNPYC
SlySBP4	Solyc07g053810	VI	METANNQLKYMEKNDDLLVISTSENTNKKIITTNNNKKLLSNSSSSSSLIRSCQAEKCNVDLSDAKQYHKRHKVCEYHAKSQVVVVAGLRQRFCQQCSRFHELTEFDESKRSCRRRLAGHNERRRKSTSSSSSSSSSADRIHISIQENPTHKNFHLR
SlySBP7	Solyc01g080670	I	MHNQPFSSSQTGVPTELRNTQMISSLLSGDDPAASSNFDWSDLLDFDLHEQLNISFDDPLHQEQQPETEFVAPVIPSSEDSPHSQDTDAGRIRKRDPRMACSNFLAGRIPCACPELDEKMEEEEMAGIGPGKKRARTVRASAGAGARCQVPDCEADISELKGYHKRHRVCLRCANATSVVLDGHSKRYCQQCGKFHILSDFDEGKRSCRRKLERHNNRRRRKATDTSKTSAEKESQQLTTADDVSGDDDIVKDNTCMGSQLGEKEILLESEGHVPICSTQGIQNNHSDSFTASGETQVDAEKENYKNSHSPSYYDNKSALSSVCPTGRISFKLYDWNPAEFPRRLRHQIFQWLASMPVELEGYIRPGCTILTVFVAMPTFKWGKLLEDPAAHLYELIAS…

## Sheet: Sorghum bicolor
Supplementary Table S8-3 SPL protein sequence information for the species other than Setaria italica in the phylogenetic tree analysis.
Sequence and information of SPL proteins in Sorghum bicolor
Gene	Gene id	group	Sequences
SbSBP1	Sb01g002530	V	MEAARFGTQSSHLYGGGLGELDLNRRENRVFGWDLNDWSWDSQRFVATPVPAQAANGSGLNSSPSSSEEAEEDVARNGGLRGDTDKRKRVVVIDDDETEDQDTVVNGGGSLSLRIGGTAVGVEAMENSDVNEDERNGKKIRVQGGGSSGPACQVEGCGADLTAAKDYHRRHKVCEMHAKASTAVVGNTVQRFCQQCSRFHLLQEFDEGKRSCRRRLAGHNRRRRKTRPDTAVGGTASIEDKVSNYLLLSLIGICANLNSDNVQHSNSQELLSTLLKNLGSVAKSLEPKELCKLLEAYQSLQNGSNAGTSGTANVAEEAAGPSNSKLPFVNGSHCGQASSSVVPVQSKATMVVTPEPASCKLKDFDLNDTCNDMEGFEDGQEGSPTPAFKTADSPNCASW…
SbSBP2	Sb02g028420	I	MATGGSGSDDVHGLTFGKKIYFEQDAAVAAAGGSGSGSATAAAGGRKGKGVATGGGRPASASAASATQPPRCQVDGCGVDLSAVKQYYCRHKVCYMHSKEPRVVVAGIEQRFCQQCSRFHQLPEFDQGKRSCRRRLIGHNERRRKPPPGPLTSRYGRLAASFQEPGRFRSFLLDFSYPRVPSSVRDAWQGVQPGGDRMLGTIQWHGNQEPHPHRSAAAGYGNHAYNCHGGLVAGASMLPSAFELPPGGCVAGVTTDSSCALSLLSTQPWDTTPQSGSHNRSPAMSAAASAFEGTPVAPSVMASSYTASSTWTASRDPADGARNAQQHHDDALHLVHPGPVHHGHFSGELELALQGSGPPPPPNMPHVDHGSSSGTFSHSTTNAMNWSL
SbSBP3	Sb02g029300	III	MDWDLKMPVSWDLPDLEHDAAMPQPPPIAATAAAASPAAASGIAAAATAAPPHAAATRGAPSRAECSVDLKLGGLGEFGAVADGTKEPAAAATATAAPSAPSASPMKRPRSGPGGAAGAQCPSCAVDGCKADLSKCRDYHRRHKVCEAHSKTPVVVVAGREMRFCQQCSRFHLLAEFDEAKRSCRKRLDGHNRRRRKPQPDAMNSGSFMTSQQGLFSSAGTRFSSFPAPRPEPSWSGVIKSEDSSYYTPHPHPVLSNRPHFAGGSTSSAYSKEGRRFPFLQDGDQVSFSAGAGTLEVSTVCQPLLKTAAAAAPPPESSSSNKMFSDGLTPVLDSDCALSLLSSPANSSSVDVSRMVVQPAAEHIPMAQPLVPSSSLQHHHQHHQFGSSPGGWFACSQAG…
SbSBP4	Sb02g034180	I	MHKRMYTCTYTYPLWYGGPHVRLASTHTAPGFISLSTLFQPPLLLRLPLMRGTAPELQLHLASSRPAPRSPRPVSSLAGATMDRKSKSTKGSAASSAAASMAALAAAAAAGDSSADPGAEDNVPAKMAAVGDVSSSSPVAARRSVAAAGGAASSSSPVPAAARRGAAAAAAASVAAGGGGGGGPRCQAERCNANLMTDEKPYNRRHKVCEAHSKAPVVLVAGLRQRFCQQCSRFHELSEFDDIKRSCRLRLAGHNERRRKSSADAHGGGGAGAGAGNGFRQHADQNGPAGNHFQIR
SbSBP5	Sb03g011920	V	MEASFLWKESGDQASAARMTGGNKNKSLNWDLNDWRWDANLFLATPAAAAAPSECSIRELSRAQGEIDFGVVVDKRRRLSPEEDGSAGCSNSAVADGDNNHVVSVQRARSSEEEEEERPRKGASSSTTPSCQVDGCHADLSGARDYHKRHKVCEAHTRTTVVCIKNVEHRFCQQCSRFHLLQEFDEGKKSCRSRLAKHNGRRRKVQPQAAVNGNSMNENQSLSSALFLLLKQLSGLESGSSSEQINHPNSLVNILKNLTAIASTQSYQDILKNANSNSIPSNAANNAANGSIMHEQTIRSTPIGRESLAEEPPVKRRVQDFDLNDACIEEAESRTDKIVFKLFGKEPKDFPVDLREQIQNWLSHYPTDMESYIRPGCVILTIYLRLPNWMWDELDDDPA…
SbSBP6	Sb03g044160	III	MDWDAKMLPAWDLGTVVGPSSSGGVGVGGGGALDLKLGAPTSSRVVATAAAAVGAAPTLPSANHPPPPAPAPAPAPSSSAPAKRPRPGHAQQAVPACSVQGCDADLSRCRDYHRRHKVCEAHSKTPVVTVAGQQQRFCQQCSRFHLLGEFDEVKRSCRKRLDGHNRRRRKPQPDPLNPAGLFGNHHGVTRFTSYPQLFTTSMAEPKWSVVKTETDVFQDQYYPAVHLDGAGAGSLFHGKDRKHFPFLTNHNNGGGDVAAAALGCQPFTITTTASSESSSKQSNGNCALSLLSDNPTPAQTAMIPTAQPLGPAMQYGRLPGSGGGSGDVSLTGMSYMRVADSRQASMLTTSSPSHTAVASPGPATAAATQHQLQYHHGYYHVSGGEQGNNPDGAAIQALP…
SbSBP7	Sb04g003175	II	MGSFGMDWNQKASVLWDWENLPPIGANMSDNPRMTAAPQGEAKFAGLEATRHESVHSSCGTFSSSSEMGYGSSKSSVSASTDSSPKAKGNSMELNFAPAKAPDKNTDSGKVDDARTSPSSVIAISSGEPVLSLKLGKRTYFEDVCGGQSVKSLPSDTSAVTPLASAKKAKSAPNTQKSYCQVEGCKVDLSSAKEYHRKHKVCEPHSKASKVVVAGLERRFCQQCSRFHGLSEFDQKKKSCRRRLNDHNARRRKPQPEAFSFGSSRLSTMFYDTRQQTNLPFGQGPYGQMRSCANSSWDNPVGGFKFAETKAPWLRAAGVDGLHLSSQQVWNNFMPHGVHQDFDGFTAFKETSAKVLDQGAEASAVVSNPDGAPDLQRALSLLSNSSAGAGTNQQPTAQL…
SbSBP8	Sb04g004940	II	MEWTAPKPASSPSSPPLLWDWGDHAATGSGSSSGDAPARRGAGKEREAKRARGEDGGGGAEVRCQVEGCGLDLTRVKDYHRKHRVCEAHTKSPRVIVAGQERRFCQQCSRFHALSEFDQKKRSCRRRLSDHNARRRKPQPDAFTFASARLPSSLFDDRRQISFVWNKAPVSHVRPFTSPWDSSSDLKLPHAKETREVSTKVGTITGQVHLDKSHMSNAIPTLSHGKDEPWPMKGPDMSITASKFDGAPDLQRALSLLSVGACGLPDPVHQTSCVIQFTGASENSGDLHLSHGGNSGPASCADGQHIAAQSQSQLVRFTMDTSNNVYEPSFFGVNQIN
SbSBP9	Sb04g005180	IV	MMNTNAMSPTSTTDVDFSFGPMQSYVGFDAGGMAMPGVIERPLLQNHHHNNNHNLGVYDSFDFAAAAGLPFQESGLLPPTSSMPLMAPPTTSMAAMAAMPPSLLLTLPGVPTAADVVYPFGGGGAGGGFLKREDGCGGGPLVDAGGSGGRIGLNLGRRTYFSPADVLAVDRLLTRSRLGGGVGVGMGMGLGMGVLGLGLGAAHHHHQPPKCQAEGCKADLSAAKHYHRRHKVCEYHAKAGSVAAAGKQQRFCQQCSRFHVLAEFDEAKRSCRKRLTEHNRRRRKPISAQGKDSSPPPPPPKKADTCITTSYSNDLKTGASNTAAAKSTAISPNGSGVSCLDVMDNGQTSSAAAAVVAPTALSLAATPPPLHEKDGSLDSMLLMQRLQGRRDNDDDEEHR…
SbSBP10	Sb05g017510	III	MDWAAASGAPSWGAAATDPGPTMLSFAGPSSSTTPAADAEARLQDFAAGLAQSARPAGAAGAGRRSRAAGGGAGVEACSVDGCRSDLSRCREYHRRHKVCEAHSKTPVVVVAGQEQRFCQQCSRFHMLSEFDEGKRSCRKRLDGHNRRRRKPQHDLTNLGGFFPYHQVNQFEVYPRTIPTVGQNSDAMHLVGRQQPFSISFSRTPNQFPFPQGGGSTLHAARPGHLLAEGSSHTGSSTCSNPLSGTLGPECALSLLSSSLHHPSAAGIPTAGQPQVASSLSRIAAVSQAATTAMATAFAAGVGHHVFVPDAMFEDPSQALPFSWQ
SbSBP11	Sb06g024630	I	MEGNGGAGGGSGSAAPPWDLAMHWAPSAGSSYPQQPLALRPGGVPSSQLQLLHQQQQQQQQELTCLKLGKRPACCWAGAALGSQVVAAQAGAGLPHHLHGNGGGAAAGCGGGASGKAAEGKRKEKQAAAAAPGAAAVPRCQVEGCHVALADAKDYHRRHKVCEAHSKAPRVVVLGAEQRFCQQCSRFHAISEFDEAKRSCRRRLAGHNERRRKSNASEAMARGAAHPHGVTAFGHGFLPPCGGLSGSSAGALSLLSSARSGATSAAPWQVTTSDISARSSAALDDLIAENRAALLAWQYFSDRSSSAPGRHFASSSSTATGCALPPADDQHAAASWRPHPHSGVGGGRHHMAPPGVWHTTLDLMQTASSAAPATSTGAPFRPVPERAGARPRGKSKDGD…
SbSBP12	Sb06g031290	IV	MMNLSAAANAACDEFPYVPSNAGAAPPSLLPIMDQENSIQREHHHQLGYNLEANSLALLPPSNAAAAHHHHHHATTIAGHSPHDILQFYPASASHYLASGGGGGNPYSHFGSAGTGSTFHQSSYYPPAAPEYYFPTLVSSAEENMASFAATQLGLNLNYRTYFPPRGGYTYGHHPPRCQAEGCKADLSSAKRYHRRHKVCEHHSKAPVVVTAGGLHQRFCQQCSRFHLLDEFDDAKKSCRKRLADHNRRRRKSKPSDADAGDKKRAHGNKAAAAKDKAGSSSKNMDIGDGLGTQILGSALLSKEQDQAMDLGEVVKEAVDPKGKASMQQHHGIHQQHHGFPFHSSSAGSCFPQTQAVSSDTTSNIAQVQEPSLGFHHQHHHQHSNILQLGQAMFDLDFDH
SbSBP13	Sb07g026220	III	MDWDLKAPGAWDLAELEHEQHAAATAAAAGPSGGHANAGVAGTGTGCRPPPGAGGAPAECSVDLKLGGLGEPGAAPPARREREAAAAAAAAAGKVASASSGAAAGAKRPRPGGQHQQGQGQHQQQQCPSCAVEGCKADLSKCRDYHRRHKVCEAHSKTPVVVVAGREMRFCQQCSRFHLLAEFDADKRSCRKRLDGHNRRRRKPQPDTMASASFITSQQGTRFSPFAPPRLEASWPGVIKTEESPYYTHQIPLGSSSNRQQHFVGSTTPAYAKEGRRFPFLQEGEISFATGVVLEPPACQPLLKTVAVAPPESSSSSSAGGGNKMFSDGLTRVLDSECALSLLSAPANSSGIDVSRMVRPTEHVPMAQPVVSGLQFGSSSWFSPRPQASTGVTAGSGFP…
SbSBP14	Sb07g027420	V	MQREVGPQVAPPLFLHQIQPMPPHAAAAKKRGHPWPAAAGAAVAPAEAAAGNWNPRLWDWDSRALTARPSSDALRLAGGQQPQPSAKAAEAQRQGTAGGNGALNLQLGLREDAATPMDASPTAPAASSSPSPPPASASAGQEPVVRPSKRVRSGSPGSAGGGSGGGGAANGGAGYPMCQVDDCRADLTSAKDYHRRHKVCETHSKTTKAVVANQAQRFCQQCSRFHPLAEFDEGKRSCRRRLAGHNRRRRKTQPTDVASQLLLPGNQENAANRTQDIVNLITVIARLQGSNVGKVPSIPPIPDKQNLVEIISKINSLNNTTSAAKSPPSEVVDLNASQEQQEQRQDSVEKTTNGIDKQTVPSTMDLLGVFSTGLATSTPETNTSQSQGSSDSSGNNKSK…
SbSBP15	Sb07g027740	I	MESGGASGGGGGGGGDDQLHGLKFGKKIYFEDAAAAGSSSGGGGGGSGNASATTAAPATQQPSPPQAASPRAASGGGGRRGRAAGGPSPAPAPARCQVDGCNVDLTDVKPYYCRHKVCKMHSKEPRVVVNGLEQRFCQQCSRFHQLPEFDQLKKSCRRRLAGHNERRRRPPPGPLATRYGRLAASFGEEPGRFRSFMLDFSYPRVPTAMRDGFPAVRPGERAPGSIQWQASLDPHHHQSAVAGYSAHSYGSQGSSSSRPPVFPGPEIPPGGCLAGVPSDSSCALSLLSTQPWDTTHSSGHSHAASMPATAGFDGNPVAPSLMASSYIAPSPWTDSRGHEGGRNVPQLPPDVPLSEVHSGSSSHHGQFSGELELALQGNRPAPGSAPAPRNDQGSTGAFD…
SbSBP16	Sb09g020110	VI	MDVPDSGGGAPDAGEPIWDWGNLLDFVVQDDDSLVLPWDDAAAGIAAAADPTEAATAPLLPASPPLPQPVEVEPEPEPEPEPEPGPVLPPPPLRVQGIGRRVRKRDPRLVCPNYLAGRVPCACPEVDEMVAAAEVEDVATEFLAGARKKTKTAAAAARRSKAAAAGAAPGAAGGGAARAAAAEMKCQVPGCEADIRELKGYHRRHRVCLRCAHAAAVMLDGVQKRYCQQCGKFHILLDFDEDKRSCRRKLERHNKRRRRKPDSKGTLDKEIDEQLDLSADVSGDGELREENMEGTTSEMLETVLSNKVLDRETPVGSEDVLSSPTCTQPSLQNDQSKSVVTFAASVEACIGAKQESVKLVNSPMHDTKSAYSSSCPTGRISFKLYDWNPAEFPRRLRHQ…
SbSBP17	Sb10g026200	IV	MMSGRLNVATSASPGDDFPFASMQQQQQPPPPPPPPPYVGFEHGVAGGGGGQRGAGGMGMQQQQHLYDGLDFAAALQFQQEAPHHHHHQLLTLPSSLGPMAPPPLPMPMPMPLQMPMPMPGMPGGDHVYQALGMVKREGGGGGGADAGRIGLNLGRRTYFSPGDMLAVDRLLMRSRLGGVFGLGFGGAHHQPPRCQAEGCKADLSGAKHYHRRHKVCEYHAKASVVAAGGKQQRFCQQCSRFHVLSEFDEVKRSCRKRLAEHNRRRRKPATTASSKDAASPPANKKPNGGSITSSYSTDNKNLSTAKSTMSSNTSSVISCLDQAGNKQQQLARPTLTLGASQDNKDQHQHQQQLSTMLQVQAAGGGHHQEQHFLTSLQVHNNGGCGGGNNNNILSCSSV…
SbSBP18	Sb10g029190	II	MGSFGMNWNQKNSMVWDWEHLVPSVSNAVTRHGSANSSGGTLTSSSELGHGSSKSSISASIDSPSGVGNSLEFNFAAVQRHVKNTGTNGRVDDSGNSPSSMIAFSQGEPLISLKLGKRAYFENVCGGQEAKVSAPSDVTSAVTVVKKTKVSQQNAKNWYCQVEGCKVDLSSAKDYNRKHKVCVAHSKAPKVVVAGLERRFCQQCSRFHGLAEFDQNKRSCRRRLTHHNARRRKPQADAISFNSSRLSSMFYDTSHRTNLFFSQPLYGQVRSNAVSPWDNSGGFKFMETKHLSVQPTKTVGLDELHFSTPQISTSVVAHTGHHHNFDRFMPFKGTNTKVLNQGVEASATASNSNNGAPEPGRALSLLSDGSWGSNSAVIQQPPSHADAGALPPLATVAVS…

## Sheet: Oryza sativa
Supplementary Table S8-4 SPL protein sequence information for the species other than Setaria italica in the phylogenetic tree analysis.
Sequence and information of SPL proteins in Oryza sativa
Gene	Gene id	group	Sequences
OsSPL1	LOC_Os01g18850	V	MSSGLKKKGLEWDLNDWRWDSNLFLATPSNASPSKCSRRELGRAEGEIDFGVVDKRRRVSPEDDDGEECINAATTNGDDGQISGQRGRSSEDEMPRQGTCSSSGPCCQVDGCTVNLSSARDYNKRHKVCEVHTKSGVVRIKNVEHRFCQQCSRFHFLQEFDEGKKSCRSRLAQHNRRRRKVQVQAGVDVNSLHENHSLSNTLLLLLKQLSGLDSSGPSEQINGPNYLTNLVKNLAALAGTQRNQDMLKNANSAAIASHTGNYVAKGNSLHDSRPHIPVGTESTAEEPTVERRVQNFDLNDAYVEGDENRTDKIVFKLFGKEPNDFPSDLRAQILSWLSNCPSDIESYIRPGCIILTIYMRLPNWMWDKLAADPAHWIQKLISLSTDTLWRTGWMYARVQ…
OsSPL2	LOC_Os01g69830	III	MDWDAKMPSWDLGTVVGPSGGGGGGGGGGGALDLKLGAPTSWKTTTTVSAASAAPAAVAPPPPPPASSSSSAAAAGKRARAGQGQQAAVPACSVEGCAADLSKCVRDYHRRHKVCEAHSKTAVVTVAGQQQRFCQQCSRFHLLGEFDEEKRSCRKRLDGHNKRRRKPQPDPLNPGNLFANHHGAARFTSYPQIFSTAASMSPQETKWPANVVKTEAADVFQEPYYHALHLNGAGAAAAASIFHHGGNKARKHHFPFLTADHGGGAAAASPLFGCQPFTITPSSESRSSSSSRHSNGKMFAHDGGLDNCALSLLSDNPTPTAQITIPQPLFAGGGQYGGGGGGDVSLTGLSYVRMAGKDTSILAKSATTTATTATTPTTTSAQLQYHGYYHHHVSADQGS…
OsSPL3	LOC_Os02g04680	II	MGSFGMDWNQKSSVLWDWENMPPIGNSANENPKNVMLAESKLAGVGVDIGHESGHSSGGTFSSSSEIGYGSSKSSISASIDSPSKVGNTIELNFASAEEHDKNMDKGKSKVDDTGTSRSPVVAANRVEPLIGLKLGKRTYFEDVCGGQNVKSSPSGVSVATPSPGLAKKVKVAQQNTQNPHCQVEGCNVDLSSAKPYHRKHRVCEPHSKTLKVIVAGLERRFCQQCSRFHGLAEFDQKKRSCRRRLHDHNARRRKPQPEAISLSSSRLSTLLYGDARQQASFLFGQAPYGQMGSCASSWDNPVPGGFKFTATKAPWSRPTIAAGVDGTHVSNQQASGNVLPHGAHHSFDGLMAFKETNAKVLNQGMEASAVASGSARGPDFEHALSLLSIDSVGAANLQ…
OsSPL4	LOC_Os02g07780	II	MDWMPPPKPTSPRSPPLLWDWADAAVPGSSSGEVSAAAAAAAAHPGRRRKEKRGRAEEGGGGGGEVRCQVEGCGVELVGVKDYHRKHRVCEAHSKFPRVVVAGQERRFCQQCSRFHALSEFDQKKRSCRRRLYDHNARRRKPQTDVFSYASARPPSSLLFDDNRQISFVWNKAPLSHVRPFAISPWESSSEVGTTDGHIYLDKSHISKSLPAFNTDIDELLPMKDFSAATIWMFFGVLFIRTAQESCMSFH
OsSPL5	LOC_Os02g08070	IV	MAVPAAAVAADVVDFGYAAPMPPPYVGFDPAGMGGERQLFQHGGACHGLYDGGLDFSAAAAFQEAATLGVGLPGGNLLQSLAPPAAAAATPSSLQMPMMMSLPGLPATAADVYPFGGGGFVKREDGPVLDVVGGGGGGRIGLNLGRRTYFSPADVLAVDRLLLRSRLGGMGMEMGMGMGVLGLGLAAAAHHHQPPRCQAEGCKADLSAAKHYHRRHKVCDFHAKAAAVLAAGKQQRFCQQCSRFHVLAEFDEAKRSCRKRLTEHNRRRRKPTAGGQSSKDSPPPPPSKKGTDASIASSYTSCDHHKAAASTTTASGVSCLQELADHHDVGGGHQAAMAAAPPPTLSLAALPPQEEDDEDEDGGLGNVLMMQQHHQRRRLQHDGDGDDDVAAAAAHHHLM…
OsSPL6	LOC_Os03g61760	V	MEAARVGAQSRHLYGGGLGEPDMDRRDKRLFGWDLNDWRWDSDRFVATPVPAAEASGLALNSSPSSSEEAGAASVRNVNARGDSDKRKRVVVIDDDDVEDDELVENGGGSLSLRIGGDAVAHGAGVGGGADEEDRNGKKIRVQGGSPSGPACQVEGCTADLTGVRDYHRRHKVCEMHAKATTAVVGNTVQRFCQQCSRFHPLQEFDEGKRSCRRRLAGHNRRRRKTRPEVAVGGSAFTEDKISSYLLLGLLGVCANLNADNAEHLRGQELISGLLRNLGAVAKSLDPKELCKLLEACQSMQDGSNAGTSETANALVNTAVAEAAGPSNSKMPFVNGDQCGLASSSVVPVQSKSPTVATPDPPACKFKDFDLNDTYGGMEGFEDGYEGSPTPAFKTTDSP…
OsSPL7	LOC_Os04g46580	I	MEGNGCGGSGATPRGVVGMHWAPVVTSPPSPQPPFLPPAPCRPDVQMQQQGGLTCLKLGKRPCFWGGDGAGQVAQGSGGGGGGGGGGSADQGKRKEKAATAVPVVPRCQVEGCDITLQGVKEYHRRHKVCEVHAKAPRVVVHGTEQRFCQQCSRFHVLAEFDDAKKSCRRRLAGHNERRRRSNASEAMARGSAHPHGMPVLGHGFPPYGLPTSSAGALSLLSSARATGPWLMPTPDISARSSAALDELIAENRAALLSWQFFSDRQPPPAGRPTGRSPGSETAGGWHAHLQARPPPPGAGGQHENQSGHVTLDLMQATTAAGGSGAPFRPVPARPPKEGGDAGCTSDAWTPSPMEGARVV
OsSPL8	LOC_Os04g56170	IV	MMNVPSAAAASSCDDFGYNATPPPPPSLLPIMDQDGGGGSIQRDHHQHHNHQQLGYNLEPSSLALLPPSNAAAAAAHHATIAHASPHDLLQFYPTSHYLAAAGGAGGGGNPYSHFTAAAAAGSTFQSYYQQPPQDAPEYYFPTLVSSAEENMASFAATQLGLNLGYRTYFPPRGGYTYGHHPPRCQAEGCKADLSSAKRYHRRHKVCEHHSKAPVVVTAGGLHQRFCQQCSRFHLLDEFDDAKKSCRKRLADHNRRRRKSKPSDGEHSGEKRRAQANKSAATKDKAGSSSKNAGIGDGFETQLLGGAHMSKDQDQAMDLGEVVKEAVDPKGKASMQQQQQQAHHGIHQQSHQQHGFPFPSSSGSCLFPQSQGAVSSTDTSNIAQVQEPSLAFHQQHHQH…
OsSPL9	LOC_Os05g33810	VI	MDAPGGGGGGGGGGGGVDAGEPVWDWGNLLDFAVHDDDSLVLPWGDDSIGIEADPAEAALLPPAPSPQPAEAEAEAAGPASLPSSMQAEGSKRRVRKRDPRLVCPNYLAGRVPCACPEIDEMAAALEVEDVATELLAGARKKPKGAGRGSGAAVGGSGGGASRGTPAEMKCQVPGCEADIRELKGYHRRHRVCLRCAHAAAVMLDGVQKRYCQQCGKFHILLDFDEDKRSCRRKLERHNKRRRRKPDSKGILEKDIDDQLDFSADGSGDGELREENIDVTTSETLETVLSNKVLDRETPVGSDDVLSSPTCAQPSLQIDQSKSLVTFAASVEACLGTKQENTKLTNSPVHDTKSTYSSSCPTGRVSFKLYDWNPAEFPRRLRHQIFEWLSSMPVELEGY…
OsSPL10	LOC_Os06g44860	IV	MMSGRMNAAGDESPFPFGAMQAPGPGAYVGFDHGAAAVAAAAAAAQRAGMLQHHHHHMYDGLDFAAAMQFGGGQDAPPHPQLLALPPSMAAPPPPPMPMPLQMPMTMPMPGDVYPALGIVKREGGGGGQDAAAGRIGLNLGRRTYFSPGDMLAVDRLLMRSRLGGVFGLGFGGAHHQPPRCQAEGCKADLSGAKHYHRRHKVCEYHAKASVVAASGKQQRFCQQCSRFHVLTEFDEAKRSCRKRLAEHNRRRRKPAAAATTAVAAAKDAAAAPVAAGKKPSGGAATSYTGDNKNVVSMSAAKSPISSNTSVISCLPEQGKHAAAAARPTALTLGGAPPHESSAPQIGAMLHHHHHHQQDHMQVSSLVHINGGGGGGSNNILSCSSVCSSALPSTATNGE…
OsSPL11	LOC_Os06g45310	II	MECNPVSSTTSSSLLWDWDATASAEPPPPPGKRGGRDSSSASASAKRGRSAAAAGDAAAVAAEAPRCQVEGCGLELGGYKEYYRKHRVCEPHTKCLRVVVAGQDRRFCQQCSRFHAPSEFDQEKRSCRRRLSDHNARRRKPQTDVFAFGSGTLPRSLFDDRQQISFAWDNNAPLNHANTTSSSSWTSDLQLSQVMDISKRSRKAGADSANIRLSNALPTLCHDTNELLPIKGADASETASKLDGALDVQRALSLLSASSRGLTDPGHQTSSIIQFTNSNQNSTLPSVPSEGNSNVPFWVDGQHQAVEPQVFQFTMDTGNTVFPDLERIKPSYESSMFGLNQIH
OsSPL12	LOC_Os06g49010	II	MASFGMNWNQKSPVFWDWENPAPFGPNTMENPKSIPHPEPRGVVVAAANHGSTNSSGGTFTSSSELANGSSKSSLSASFDSSSKLGNSLEFRFASVKGHGKNMCKDGEAGRVEDSGTSPAVAVSHGEPVIGLKLGKRTYFENVCGGQNVKSSSAASGVTCPSTVVKKMKVSQQSTQSSYCQVEGCKVDLSSAREYHRKHKVCEAHSKAPKVIVSGLERRFCQQCSRFHGLAEFDQKKKSCRRRLSDHNARRRKPQQEAISFGSSRLATMFYDARQQTDIYFGQSPFGQVRSNAISSCDNLGGFKFTEAKLPWMKPMKTIGLEDLNFSTLQMPGNVVSHTVHHHDFDGLIPFKGNTPKVLNQGVDPACAVVSSNSNGAPDLRRALSLLSSDSWGPADVQA…
OsSPL13	LOC_Os07g32170	I	MDRKDKARKNFSSSSSSSAASMAALAAAAAAGDGGAALPSPMEEDKKPRLVASSLAPVAGGGGGGSSSSAAVAAGASSSSSSSSVAAAARRGAGRAGGGAPSGGGGGPRCQVERCGVDLSEAGRYNRRHKVCQTHSKEPVVLVAGLRQRFCQQCSRFHELTEFDDAKRSCRRRLAGHNERRRKSAADTAHGENCRHADQDAGRSHQGTGNPPFQIR
OsSPL14	LOC_Os08g39890	I	MEMASGGGAAAAAGGGVGGSGGGGGGGDEHRQLHGLKFGKKIYFEDAAAAAGGGGTGSGSGSASAAPPSSSSKAAGGGRGGGGKNKGKGVAAAAPPPPPPPPRCQVEGCGADLSGIKNYYCRHKVCFMHSKAPRVVVAGLEQRFCQQCSRFHLLPEFDQGKRSCRRRLAGHNERRRRPQTPLASRYGRLAASVGEHRRFRSFTLDFSYPRVPSSVRNAWPAIQPGDRISGGIQWHRNVAPHGHSSAVAGYGANTYSGQGSSSSGPPVFAGPNLPPGGCLAGVGAATDSSCALSLLSTQPWDTTTHSAAASHNQAAAMSTTTSFDGNPVAPSAMAGSYMAPSPWTGSRGHEGGGRSVAHQLPHEVSLDEVHPGPSHHAHFSGELELALQGNGPAPAPRID…
OsSPL15	LOC_Os08g40260	V	MQREVGPQVAPPMFLHQIQPLPPHATAAKKRGNPWPAAAVAAAEAKGGGNWNPRMWDWDSRALTAKPSSDALRVNAGLSHHQQQQQQSPPAAAKAAEALRQGGGGSGGLNLQLGLREDAATPMDVSPAATTVSSSPSPPASSAPAQEPVVRPSKRVRSGSPGSASGGGGGGGGGGNSGGGGGSYPMCQVDDCRADLTNAKDYHRRHKVCEIHGKTTKALVGNQMQRFCQQCSRFHPLSEFDEGKRSCRRRLAGHNRRRRKTQPTDVASQLLLPGNQENAANRTQDIVNLITVIARLQGSNVGKLPSIPPIPDKDNLVQIISKINSINNGNSASKSPPSEAVDLNASHSQQQDSVQRTTNGFEKQTNGLDKQTNGFDKQADGFDKQAVPSTMDLLAVLST…
OsSPL16	LOC_Os08g41940	III	MEWDLKMPPAASWELADELENSGGGGVPAAVSSSSAAVGGGVNAGGGGRQECSVDLKLGGLGEFGGGGAQPRVAVAGEPAKGKGPAAAATGAAAAASSAPAKRPRGAAAAGQQQCPSCAVDGCKEDLSKCRDYHRRHKVCEAHSKTPLVVVSGREMRFCQQCSRFHLLQEFDEAKRSCRKRLDGHNRRRRKPQPDPMNSASYLASQQGARFSPFATPRPEASWTGMIKTEESPYYTHHQIPLGISSRQQHFVGSTSDGGRRFPFLQEGEISFGTGAGAGGVPMDQAAAAAAASVCQPLLKTVAPPPPPHGGGGSGGGKMFSDGGLTQVLDSDCALSLLSAPANSTAIDVGGGRVVVQPTEHIPMAQPLISGLQFGGGGGSSAWFAARPHHQAATGAAAT…
OsSPL17	LOC_Os09g31438	I	MATGGSGGGGGGGGGGDDVHGLKFGKKIYFEQDAAASASAAAVESSSTSSGGGGKKGKGVAAAAAPPPPLPPRCQVEGCGVDLSGVKPYYCRHKVCYMHAKEPIVVVAGLEQRFCQQCSRCSVHMVRFHQLPEFDQEKKSCRRRLAGHNERRRKPTPGPLSSRYGRLAASFHEEPGRSRSFVVDFSYPRVPSSVRDAWPAIQPSDRMSGSIQWQGGHELHPHRSAVAGYSDHHAFSSHGGSAAGAPMLHHPAFELTSGGCLAGVATDSSCALSLLSTQPWDTTQSTSSHNRSPPMSSTASAFGGGNNPVSPSVMASNYMAASPGWNSSSRGHDGARNVHLPPPHGVVLNEVPPGSVHHGHFSGELELALQGGAPSNRPEAEHGSGSGAFSHSTNAMNWSL
OsSPL18	LOC_Os09g32944	III	MDWDLKMPVSWDLAELEHNAVPNMAAAASAAEPGIAAVAASRGAPGRPECSVDLKLGGLGEFGAADALKEPAAAAKAPVSSAAAAASVAKVPPSTSTLKRPRGGGGGGGGQCPSCAVDGCKADLSKHRDYHRRHKVCEPHSKTPVVVVSGREMRFCQQCSRFHLLGEFDEAKRSCRKRLDGHNRRRRKPQADSMSSGSFMTSQQGTRFASFTPPRPEPSWPGIIKSEETPYYSHHHHPHPVMTSRQPHFVGSPSSATTAAFSPKEGRRFPFLHEGDQISFGGGGGAAAAATLEISVCQTTVVAPPPPESSSSNKMFSSDGLTTATTTTTTAHHHHHHHQVLDSDCALSLLSSPANSSSVDVSRMVQPSPAAAAGAEHHHHHQIPMAQPLVPNLQQQFGG…
OsSPL19	LOC_Os11g30370	III	MEWAAAATKAASWGMAVAAAAAADDAGPTMLSFAGPSSSSSSPDAAAAAAAAAAAALHDFSVRARPAAAAPATRRARGGSGGGGGGGGGAEACSVDGCRSDLSRCRDYHRRHKVCEAHAKTPVVVVAGQEQRFCQQCSRFHNLAEFDDGKKSCRKRLDGHNRRRRKPQHDALNPRSFLPYHQANQFSVYPQTFPIADQNADALMRPLDRHPPFSISFSGTFREPKQFPFMQDGGSGLGAARHDLLRPFSSPEDGANITTTRSACNGVPHGLDPECALSLLSSSLHPSPAAGISSATAPPQFAPSSFSRIAASSQAVTTAFASDGGSVAGDHVLVPAVTYEDPSQAMPFSWQV

## Sheet: Zea mays
Supplementary Table S8-5 SPL protein sequence information for the species other than Setaria italica in the phylogenetic tree analysis.
Sequence and information of SPL proteins in Zea mays
Gene	Gene id	group	Sequences
ZmSPL1	GRMZM2G160917	I	MESGGGGDDQLHGLKFGKKIYFEDAAGSSSGSSSGGGSAPAPPATQQPSPPAASPRAPAGGGRRGRAAAGGAGPSTAPAPARCQVDGCNVDLTDVKPAYYCRHKVCKMHSKEPRVLVNGLEQRFCQQCSRFHQLPEFDQLKKSCRKRLAGHNERRRRPPPGPLASRYGRHAASLGEEPGRLRSFMLDFSYPRVSSAMRGGFPAVRPGGERVPGGIQWQAGLDPRHHQGAVAGYGAHYGSEGGSSSSARPPVFPGPELPPGGCLAGVPADSSCALSLLSTQPWDAAHSHSHSHAAPTAGFDGGSPVAPSLMAASSYIAPSPWTETDSWGHEGGRSVPQLPPDDVPLGEVHSGSSSHHGQFSGELELALQGNRPAPGSAAPPAPRNNQGSAGTFDQAGNTM…
ZmSPL2	GRMZM2G169270	V	MQREVGPQVAPPLFLHQIQPMPPHAAAAAKKRGHPWPAAGAAEAGAGNWNPRLWDWDSRALTARPSSDALRLAGGQPQPAAEAQRQGAGALNLQLGLQEDSTTPMDASPTAPAAAAAASPPASAAAGQEPVVRPSKRVRSGSPGGAGGGPGGGGTANGGASYPMCQVDDCRADLTSAKDYHRRHKVCETHSKTTKAVVGNQAQRFCQQCSRFHPLAEFDEGKRSCRRRLAGHNRRRRKSQPTDVASQLLLPVNQENAANRTQDIVNLITVIARLQGSNVGKVPSIPPIPDKQNLVEIISKINSLNNATSPAKSPSPEVVVLNTSQEQREQGHDSVDKTTNGIDKQTVPSTMDLLGVFSTGFATSTPVTNTSQSQGSSDSSGNNKSKSHSTEPATVVNSH…
ZmSPL3	GRMZM2G156756	V	MEAARFGARSSHLYGSGLGELDLNRRESRVFGWDLNEWSWDSQRFTATPVPVEAANGSGLNSSPSSSEEAGEEMAKNGGLGGDTDKRKRAVVIDDDDDDETEDQDTVVNGGGSLSLIIGGSAAGAGAMENGDVNEDERNGKKIRVQGGGSSGPACQVEGCGADLTAAKDYHRRHKVCEMHAKATTAVVGNTVQRFCQQCSRFHLLQEFDEGKRSCRRRLAGHNKRRRKTRPDTASCGTASIEDKISNYLLLSLIGICANLNSDNVQHSNGQELLSTLLKNLGSVAKSLEPKELCKLLEAYQSLQNGSNAGTSGTANATEEAAGPSNSKLPFVNGSHCGHASSSVVPVQSKATIVVTPEPASCKLKDFDLNDTCNDMEGFEDGQEGSPTPAFKTADSPNC…
ZmSPL4	GRMZM2G036297	IV	MMNLSAAANGRDEFPPYVVPSNAAAPPPSLLPTMEQQQESSIHREHHQLLGYNLEANSLALLPPSNAAAAHHHTTFAGGHSPHDILHFYPPPSAASHYLAAAGGNPYSHLVSAPGTTFHQTSSSYYPPAAAAQAAPEYYFPTLVSSAEENMASFAATQLGLNLGYRTYFPPRGGYTYGHHPPRCQAEGCKADLSSAKRYHRRHKVCEHHSKAPVVVTAGGLHQRFCQQCSRFHLLDEFDDAKKSCRKRLADHNRRRRKSKPSDADAGDKKRAHANKAAAAKDKAESSSKNMDIGDGLGAQILGSALLSKEQDQAMDLGEVVKEAVDPKGKASMQQHYGFPFHSSSAGSCFPQTQAVSSDTTSNIGQVQEPSLGFHHHQHHQHSNILQLGQAMFDLDFDH
ZmSPL5	GRMZM2G126018	I	MATGGGGGSDDFHGLTFGQKIYFEQDAGAAGGSATGGRKGKGAAASASAAQPPRCRVDGCGVDLSAVKQYYCRHKVCYMHSKEPRVFVAGIEQRFCQQCSRFHQLPEFDQGKRSCRRRLIGHNERRRKPPPGPLTSRYGPLAASLVQEPGRFRSFLLDFSYPRVPSSVRDDAWQWQGMQHGGDRMLLGTASAIQWHGNQEPHPPHRSAAAGYGNHAYNNCHGGGGLVAAAAGASMLSSAFEPPPGGGGCVAGATAADSSCALSLLSTQPWDTPTQSGSSHHNRSPAMSAAAGAFEVAPSSVVASSYTASSSWSGSRDPADGARKNAQRHDDGLHLVHPPGPVHHGHFSGELELALQGSGPPHVDHGGGTCFSHSDTNAMN
ZmSPL6	GRMZM2G061734	III	MDWDLKMPVSWDLPDLEHDAMPPPPPVSAASTAAASGIAAAAAAPSSATAPSRAECSVDLKLGGLGEFGAADGTATKEPAAATAAPSASPMKRPRLGPGGAGGAQCPSCAVDGCKADLSKCRDYHRRHKVCEAHSKTPVVVVAGREMRFCQQCSRFHLLLEFDEAKRSCRKRLDGHNRRRRKPQPDTMNSGSFMTSQQGLFSSAGTRFSSFPAPRPEPSWSGVIKSEDSSYYTHHPVLSNRPHVAGTSTSPAYSKEGRRFPFLQDGDQVSFSASGAGTLEVSTVCQPLLKTTAAVAPPPPESSKMLAPVLDSDCALSLLSSPANSSSVDVSRMVQPAERIPMAQPLVPGLQHHQFGGSPVPDWFAGSGAVPAAGTGGFACPHSVESEQFNTVLVPSSDG…
ZmSPL7	GRMZM2G113779	I	MTEEKPYNRRHKVCEAHSKAPVVLVAGLRQRFCQQCSRFHELSEFDDVKRSCRLRLAGHNERRRKSSADAHAGGGNNGFRQHADQNGRGDPAGNHFQIR
ZmSPL8	GRMZM2G133646	V	MEASFLRKDGGDQASAATMSGEHRNKGLDWDLNDWRWDANLFLATPAAIVPSECSSRKLSRAQGEIDFGVVVDKRRRLSPEEDGSAGCSNSGVADGDNNHVVPAQRGRSSEEETPRKGASSSTTPSCQVDGCHADLSGARDYHKRHKVCEAHTRTTVVCIKNVEHRFCQQCSRFQLLQEFDEGKKSCRSRLAQHNGRRRKVQPQTVVNGNSMSENQSLSNTSILLLKQLSRLESGSSSEPINHPNSLVNLLKNLAAIASTQSYQDILKNANSNSILSNAGNNAANGSTVHEQTIRSIPIRGESLAEEPPVKRRVHDFDLNDACFEEVESRTDKIVFKLFGKEPKDFPVDLREQIQHWLSHYPTDMESYIRPGCVILTIYLRLPNWMWDELDDDPASWIE…
ZmSPL9	GRMZM5G878561	III	MDWDAKMLPAWDLGTVVGPSSSGGGALDLKLGAPTSSRAVLTAAAGAAPALPSANPPPPPPPPSSSAPAKRPRPGLARQAVPACSVQGCDADLSRCRDYHRRHKVCEAHSKTPVVTVAGQQQRFCQQCSSVKPSASSRCMRCAPVLSGACPYNATRQVQWNWTSVQFRFHLLGEFDEVKRSCRKRLDGHNRRRRKPQPDPLNPAGLFGNHHGVTRFTSYPQLFAASMEQPKWSVVKTEADVFQDQYYPAVHLNGAGGGAIGSHFHGKEQKHFPFLTSHSNGGGGGDVATAAALGCQPFTITTTASSESDSKQSNGNCALSLLSDNPTSAQTAMIPTTAQSLAAAMQYGGRLPGSVSVSGGGGGDVSLTGMSYMRVGDSRQASILTASSPGHAAVASPVP…
ZmSPL10	GRMZM2G106798	III	MDWAAASGSPSWGAAATDPGPTMLSFAGPSSSAADAEVRLQDFAAGLAQSSRPTGAAPGAGRRSRAAVGGAGAEACSVDGCRSDLSRCREYHRRHKVCEAHSKAPVVVVGGQERRFCQQCSRFHMLSEFDEEKRSCRKRLDGHNRRRRKPQHDLTNLGGFFPYHQVNQFEFYPQTIPTVGQNSDAVHLVGRQQPFSISFSRTPDEFPFPQGGGSSVLHHLHAARPGHHAEGSSHTGSSTRDNALSGTLGPECALSLLSSSLRRPSTAGVPAVGQPQVTASSTTAVSQAATAAVATAAFAASAGHHVFVPDAMFEDPSQALPFSWQ
ZmSPL11	GRMZM2G101511	III	MDWDLNAAGAWDLAELERDHAAAAPSSGGHAANAAAAGTGTESRPPAPGAAGAPAECSVDLKLGGMGECEPGAARREREAAAGAAKRPRPAGPGGQQQQQQCPSCAVDGCRADLGKCRDYHRRHKVCEAHSKTPVVVVAGREMRFCQQCSRFHLLAEFDADKRSCRKRLDGHNRRRRKPQPDTMASASFIASQQGTRFSPFAHPRLEASWPPGVMKTEESPYHITHQIPLGSSSSSRQQHFVALGAATPAYAKEGRRFPFLQEGEISFATGVVLEPPAAAPACQPLLRTGAPSESSGAGGSKMFSDQGLARVLDSDCALSLLSAPANSSGIDVSRMVRPTEHVPMAQQPVVPGLQFGSASWFPRPQASTGGSFVPSCPAAVEGEQQLNAVLGPNDSEVS…
ZmSPL12	AC233751.1_FG002	III	MDWDLKAVGAWDLAELEQDHAAATAAAGPSEGHATDTAAAGTGTGTGTESRPPGAGAPAECSVDLKLGGMGECELGAGAATACREREAAAGATKRPRPAGQQQQQCPSCAVDGCRADLSKCRDYHRRHKVCEAHSKTPVVVVAGREMRFCQQCSSAVTLFRSLRSLLLQSPHSKLLSSVSFTLLSDALMRIKHLLPLPKSGLWRRGGSTDTLRSFLYPYGERNCCTVYHRVVQELSKFKESCGHNSLVHGHMTVRVAHYTYCHQMCKTLLRNNNHGLVHFDGFKSIPSQNLLNFSIPSNTREVGSPIRFHLLAEFDADKRSCRKRLDGHNRRRRKPQPDTMASASSITSQQGTRFSPFAPPRLEASWPGVMKTEESPYRITHQIHLGSSSSSRQQHFVG…
ZmSPL13	GRMZM2G460544	I	MEAGGASGGDDGDGQLHGLKFGKKIYFEDAGGSSSSGGSGSASATAPPATQQPSPPAASPRAAPGGGRRGRAAAGGAGPSLPPAPPRCLVDGCNADLTDAKTYYCRHKVCEMHSKEPRVVVNGLELRFCQQCSRFHNLAEFDQQKKSCRKRLAGHNERRRRPPPGPLASRYGRLAAPLGEEPGGRFRSFMLDFSYPRVPSAMRDGFPAVRPGGERVPGSNIQWQAASLDPPPPHHQSAAAGYGAHSYGSPGSSSSSRPPVFPAGPELPPGGGCLAGVPTDSSCALSLLSTQPWDAAGHSAGHGHGHAASLPATAGFDGNPVAMASSYIAPPSPWTDSRAHEGGRRNVPQLPPDVPLGDVHSGPGTHHGQFSGELELALQG
ZmSPL14	GRMZM2G098557	V	MQREVGPQVAPPLFIHHQIQPMPPHAAAAVKKRGQPCPAAAAAPAEAAAGNWNPRLWDWDSRALTARPSADALRLAGGQPQPQPQQAAEVHRQGAGGSGALKLQLGPREGSTAPTDASPTAPAASLSPSPPASGQDLVVRPSKRVRSGSPGSAGGGGGGAANGGAGYPMCQVDECRADLTGAKDYHRRHKVCETHSKTIRAVVANQAQRFCQQCSRFHPLAEFDEGKRSCRRRLAGHNRRRRKTQPADVSSQLLLPGNQENAANRTQDIVNLITVIAHLHGSSVGKVPSIPPIPDKQNLVEIISKINSFNNMTSADKSPPSEVVDLDALQEQQVQRQDSVGKTTNGIDKQTVPSTMDLLGVFPTGLATSTPETNTSQSQGSSDSSGNNKSKSHSTEPVT…
ZmSPL15	GRMZM2G168229	IV	MMMMNTSAAMSPPSTDVVVDDFSLGAMHQPYVVGFHADAGMRIMPSVVVDRPLLQQNTDLLEEYDSFDFAATGLLPLPFQELPGLLPPANYLPLPTPSMAMSPPSLRLLTLPGVPVPTAAADVVYGGLGGGGAGGPSFLKREHGVGSGGGRIGGLNLGRRTYFTPAAVDRLLGGGLGGVGLGMSVLGLGVGAAHHHQQQPPRCQAEGCKADLSAAKHYHRRHKVCEFHTKASAVAAAGKQQRFCQQCSRFHVLAEFDEAKRSCRKRLTEHNRRRRKPISAQGNNDHSSPPPPAPKKADTCITTSYNDDPKIAGASNTAAAISPNGGSGGGSCLDVLDNGQITSSATAAAPTALSLAAPPPPLHHELHHEKDGSLDSVLMQRRVHYWSMAGG
ZmSPL16	GRMZM2G163813	II	MEWTAPKRAASPPSPPLLWDWGGDHAGATGSGSGSSGDAPARRGGREREAKRARADDGEVRCQVEGCGLDLSRVKEYHRKHRVCEAHTKSPRVVVAGQERRFCQQCSRFHALSEFDQKKRSCRRRLSDHNARRRKPQPDAFAFASARLPSSSFDDRRQISFVWNKAPVSHPFTSPWDSSSELPHAKEIREVSTKVGTITGQVHLDKSYVSNAVPSLTHGKDEPWPMKGPDMSIAASKFDGAPDLQRALSLLSVGACGLPDPVHQTSCVIQFTSASENSGDLHLSHGANSGLASCGDGQHIASQPQAQLVRFTMDTSNSVYEPSFFSVNQIN
ZmSPL17	GRMZM2G065451	II	MGSFGMDMDWNQKASVLLWDWENLPPAAANGSESHRTTAAAPQFAGLEATGHEPAPSSVSSSIHSLPSAKGNKNKNNMELISFAPAKAPDKDTGSVLSSGEPVVLGLKLGKRTYFEDGCGLGQSGKSSAALGTASAATPPGPAKKAKAAAAAPTAQQQKSYCQVEGCRTDLSSAKDYHRKHRVCEPHSKAPKVVVAGLERRFCQQCSRFHGLAEFDQKKKSCRRRLNDHNARRRKPQPEALPFGSSRLSAMFYDTRRQASLLFGEGPYGQMRSCASSWWDSPGAGGGGFKFAETRGAPWLKPARAAADGLLPLSGQQQQQVWNDSIPHVAHQEDFDGFTVTAFKGISPKTLDHQGAGVEACAAVSSPDGAPDLQRALSLLSNSPAGGGGTNTNHPPPPP…
ZmSPL18	GRMZM2G138421	V	MEAARFGTQSSHLYGGGLDLNRREKRVFGWDLNDWSWDSQRFVATPVQQQAANGSGLNSSPSSSEEAVEEVARNGGFRGDTDKRKRVIDDDETEDQCTVLHGGRSLSLKIGGAAGGVGAMENSDVNEDNERNGKKVRVQGGSSSGPACQVEDCGADLAAEKDYHRRHKVCEKHAKASTAVVGNTVQRFCQQCSRFHLLHEFDEGRRSCRRRLAGHNRRRRKTRPDTAIGGTASIEDKVSNYLLLSLIGICANMNSDNAQNANGQELLSTLLKNLGSVAKSLEPKELCKFLEAYQSLQNGLNAGTSGIANGAEEAAGPSNSKLPSVNDSHYGQASSSVVPVQSKATTVVTPEPASCKLKDFDLNDTCIDMEGFEDGQEGSPTPAFKTADSPNCASWMQQD…
ZmSPL19	GRMZM2G414805	II	MGSFGMNWNQKDPMVWDWEHLVPSVSNAVTRHGSANSSGGTLTSNSELGHGSSKSSISASIDSPSGVGNSLEFNFAAVERHVKNTGTNGRVDDSGNSPSSMIAFNQGEPLISLKLGKRAYFENACGGQDAKVSAASDVTSAASVVKKTKVSQQNAKNWYCQVEGCKVDLSSAKDYNRKHKVCVVHSKATKVVVAGLERRFCQQCSRFHGLAEFDQNKRSCRRRLMHHNARRRKPQADTISFNSSTMFYDTRQRTNLFFSQPLYGQVRSNAGSSWDNLGGLKFMETKHPPVHPTKTASPDELHFSALQITSAAAHTGHHHDLDGFMAFKGTSTKVLNQGVEAWAAASSSNNGGPEGGRALSLLSDGSWGSSSAVIQQPTSHADAGALLPPLATVAVSNAA…
ZmSPL20	GRMZM2G097275	II	MGSFGMDWNQKASVLWDWENLPPVAVGASGSENPRMAAAPQALHSACGTISSSSEMGYGSSKSSVSASADDSSPKAKGKSMELNFAPDKVPDKNTDSGKVDDARTSPSSPVIAISSAEPVLSLKLGKRTYFEDVCGGQSVKSLPSDTSAVTPPPASPKKTKVTPNKKSYCQVEGCKVDLSSAKEYHRKHRVCEPHSKAPKVVVAGLERRFCQQCSRFHGLAEFDQKKKSCRRRLNDHNARRRKPQPEALSFGSSRLSAMFYDTRQHTSLLFGQGPYGQMRSCASSSWDNPGGGFKFAETKGPWLRAGGVDGLHQPSQQVWNNFMPHGVHQDFDGFTAFKGTNAKVLHQGVEASAVASNQNGAPQPDLHRALSLLSNSWAGGGTGTGTDQHPTAQLRHAA…
ZmSPL21	GRMZM2G126827	II	MEWTAPKPASSPPLLWDWGDHAATGSGSSSDAPARRGGKEREAKRARAGEDRGGGELRCQVEGCGLDLSRVKDYHRKHRVCEAHTKSPRVIVAGQERRFCQQCSRFHALSEFDQKKRSCRRRLSDHNARRRKPQPDAFTFASAKLPSTLFDDRRQISFVWNKAPVSHVRPFTSPWDSSSDLKPPYAKEISDVSTKVGTITGQVHLDKSHMFNAIPTLSHGKDEPWPMKGLDMSISASKFDGAADLQHALSLLSAGACGLPDSVHQTSCIIQFNGASENSSDLHVTHGRNSGPASCADAQHIAAQPQSQLFHFTTDTGNTVYEPSFFGVNQIN
ZmSPL22	GRMZM2G111136	IV	MMMNTNAMSPTASTDADFSFGPLQPYVGFDVAGMGMPSVVVERSSSLLQHNTSSSSHNNNLGLYDSFDFAAAAGLPFQESGLLPPASLPLAPSPQSMAAMAMPPSSLLLTLPGVPAAADVVYNPFGGGGAGGFLKREDGGPLVDAAGGGGRIGLNLGRRTYFSPADVLAVDRLLTRSRLAGGGVGVGLGMGLGMGVLGLGAAHHQQPPPRCQAEGCKADLSAAKHYHRRHKVCEYHAKASAVAAAGKQQRFCQQCSRFHVLAEFDEAKRSCRKRLTEHNRRRRKPSSAQDEDSSPPPPKKLDTCITNTASYNDDLKSASNTAAAAISPNGSGVSCLDVMDNGQTSSAAAPTALSLAAPPPPPLHEKDGSLDSMLMQRVLQGRREDDDDEQRRHFITSLV…
ZmSPL23	GRMZM2G156621	II	MEWTAPKPASSPPLLWDWGDHAATGSGSSSDAPARRGGKEREAKRARAGEDRGGGELRCQVEGCGLDLSRVKDYHRKHRVCEAHTKSPRVIVAGQERRFCQQCSRFHALSEFDQKKRSCRRRLSDHNARRRKPQPDAFTFASAKLPSTLFDDRRQISFVWNKAPVSHVRPFTSPWDSSSDLKPPYAKEISDVSTKVGTITGQVHLDKSHMFNAIPTLSHGKDEPWPMKGLDMSISASKFDGAADLQHALSLLSAGACGLPDSVHQTSCIIQFNGASENSSDLHVTHGRNSGPASCADAQHIAAQPQSQLFHFTTDTGNTVYEPSFFGVNQIN
ZmSPL24	GRMZM2G101499	IV	MMTGRLNVATSSSPGGDDFLFMPMQQHQPPPPPPPPYVGFEHGHGVAGGGSQRVAGGVQHHLYDGLDFAASALQFQQAEAPHLHQQQLLTLPSSLGPMAPPPPPPPLPMPMPVPGMPGDHVYPALGMVKREGGGADGRIGLNLGRRTYFSPGDMMAVDRLLMRSRLGGGGGAFGLGFGFGFGGAHHLQAPPRCQAEGCKADLSGAKHYHRRHKVCEYHAKASVVATGGKQQRFCQQCSRFHVLSEFDEVKRSCRKRLAEHNRRRRKPPTTASSKDAASPPANKKPNCGSITSSYSTDNKNLNTAKSTMSSNTGSVISCLDQAAGNKQLQARPTLTLGASPDRDQLHHQLRAMLQAQAAAGGGHHHHQEQHFITSLQVHNNDGCGGGNSSSSNNNIILSC…
ZmSPL25	GRMZM2G307588	I	5MATGGGSSRSDDVRGLKFGKKIYFEQDGGSGSGAGAVGGRKGKGVATGGARPASAASAAQPPRCQVDGCGVDLSAVKQYYCRHKVCNMHSKEPRVFVAGIEQRFCQQCSRFHQLHEFDQGKRSCRRRLIGHNERRRKPPPGPLTSRYGRLAASLQEPGRFRSFLLDFSYPRVPSSVRDAWPGIQHGGDRMLGTVQWHGHQEPPHPHRSAAAGYGNHAAYNCHGGLVAGGAPMLSSAAFELPPGGCVAGVAADSSCALSLLSTQPWDTTSHDHRSPAMPAAGAFDGTPVAPSVMASSYAASSAWTGSRDPAADGARNAQRLDDALHLVHPGSAAVHFSGELELALQGSGGPPHLPRVDHGGSGGGTFNHSTTSAMNWSL
ZmSPL26	GRMZM2G067624	I	MPDSSSSAGTGGMAPSSSAAASIAALAAAAASGDGSDDSGAANNNGALPLPLPPPHGVEDNNSPAELAGAGGTSRAVARRVAAAGASPAAAARRGAAVNAQAAGGAGPSCQVERCSADMGVEKRYNRRHKVCDAHRKASVVLLAGLRQRFCQQCSRFHELSHFDDTKRSCRLRLAGHNERRRRNPAEAQDQHGGRGDPGSHHLQIR
ZmSPL27	GRMZM2G081127	V	MKKRRWWFECEYAGGEGSASPGYFAPRSTASPSGFRLCSAAPASRIRGEIDFGVVVDKRRRLSPEEDGSGGCSNSAVADGDNSHVVCVQRGRNTEETRPRKGANSSTTPSCQVDGCQADLSGARDYHKRHKVCEAHTRTTVVCINNVEHRFCQQCSRFHLLHEFDDGKKSCRSRLAQHNGRRRKVQPQPAVNGNSMNEDQSLSSTLFLLLKQLSGLESGSSSEQINHPNSLVNLLKNLAAIASTHAYQDVLKNATSISSNDGNNAANGSIMHEQTIRSIPVRRESLAEEPAVKRRVQDFDLNDSCIEEAESRTDKIVFKLFGKEPKDFPVDLREQILNWLSHYPTDMESYIRPGCVILTIYLHLPNWMWDEFNDDPASWIENLISLSNDGFWRTGWLYA…
ZmSPL28	GRMZM2G109354	VI	MDAPDSGGGGSADAGEPIWDWGNLLDFVVQDDDSLILPWDDAAGIAASDPTEAATALLPASPPLPQSVEEEPEPEPEPGPVLPPPPLRVQGIGRRVRKRDPRLVCPNYLAGIVPCACPEVDEMVAAAEVEDVATEFLAGARKKTKTAGRRGKAEAAGTAGGTVRAAVAEMKCQVPGCEADIRELKGYHRRHRVCLRCAHAATVMLDGVQKRYCQQCGKFHVLLDFDEDKRSCRRKLERHNKRRRRKPDSKGTLDKEIDEPLDMPADVSGSDELREENMEGITSEILETVLSNKVMDRETPVGSEDVLSSPTCTQPCLQNDQSKSVVTFAASVEACIGAKQESIKLANSPMHDTKSAYSSSCPTGRISFKLYDWNPAEFPRRLRHQIFEWLGSMPVELEG…
ZmSPL29	GRMZM2G371033	III	KRPRPGHAQQAAPACSVQGCDADLSQCRDYHRRHKVCVAHSKAPFVTVAGQQQRFCQQCSRFHLLEEFDEVKRSCRKRLDGHNRRRRKPQPDPLSPAGLFGDHHHGGVTRFTSYPHRFTTSIAKPEWGAVVKTETDAFQDQYYPAVHLNGAGAGALFHDKDRKHLPFLTNHNNGCQPFTVTTTASSESSSKHSNGNCALSLLSDNPTPAQAQTATIPTAQPLVATASQYGRLPGGDDDDVSLAGMSYMRVGDSRQASNLTTSSPGPATAAATQQHLQYHHGYYYHVSGGEQGNNSPDGAAIQALPFSSW
ZmSPL30	GRMZM2G148467	I	MGCHATPAWVAYRLYFQQQHHQPPPPPPRFHFVLSPALNDDSRAGSTARIAMEGNGGAGGGSGSAAPPWDLAMHWAPAVVSSYPPQPLELQQQELTCLKLGKRPACCWAGAPGNQAAQVHGNGGAGGAAAEGKRKDKAPAAAAVTRCQVEGCHLSLADAKEYHRRHKVCEAHSKAPRVVVLGAEQRFCQQCSRFHAISEFDDAKRSCRRRLAGHNERRRKSNASEAMARGVAHPHGVTAFGHGGFLPSRGLVPAGSSPAAAGALSLLSSARGSVAGASGPWLVTAAREDIPARSSAALDDLIAENRAAALLARQYFVSDRSPAPRRDFVASSTAGCSLQQQQHPPDHDHTAGWHPHPHPYSGGGGGSCGGRYQYHHVAPPSAWHATTLDLMQPTASTTA…
ZmSPL31	GRMZM2G058588	IV	MMNLSAAAAAAANACDEFPYAPPNAAAPPSLFPIMEQESSIHREHQQQQLGLGYNPEPNSLALLPPSDAAHHTTIAAGPHDILQFYPASASHYLAASNPYGHFAGSSSFHQSSSSSSSYYYPPPPQAAPEYYFPTLVSSAEENMASFAATQLGLNLGYRTYFPPRGGYTYGHHPPRCQAEGCKADLSGAKRYHRRHKVCDHHSKAPVVVTAGGMHQRFCQQCSRFHLLDEFDDAKKSCRKRLADHNRRRRKSKPSDADAGDKKRAHANKAAPAKDKAGSSSKHMHIAGLGTQILGSTLLSKEQDQAMDLGEVVKEAVDPKGKASMLQHHGIHQQQHHGIHQQHHGFPFHSSSAGSSDTTSNIAQVQEPSLGFHHQHHQHSNVLQLGQAMFDLDFDH
