# Supplementary material for: Genome-wide identification and characterization of the SPL gene family and its expression in the various developmental stages and stress conditions in foxtail millet (Setaria italica)
Source: BMC Genomics. 2022 May 20;23:389. doi: 10.1186/s12864-022-08633-2 (PMC9122484; doi:10.1186/s12864-022-08633-2)
Supplement: Supplementary file 9 — Additional file 9: Table S9. Primer sequences for qRT-PCR. [file 12864_2022_8633_MOESM9_ESM.xlsx]

## Sheet: Sheet1
Supplementary Table S9. Primer sequences for qRT-PCR.
Gene	Primer sequence
Actin：F	GAGGTTGTCGGTAAGGTCACG
Actin：R	GGCAAACAGGGAGAAGATGA
SiSPL8: F	ACCTGAATTTTGGCTGGTCAAGG
SiSPL8: R	ATGGAGCAACATTGATGGGCAC
SiSPL11: F	TCAATTTGGGCCCCAGGTGATTT
SiSPL11: R	TGCCATTGCTGCGGTGTG
SiSPL14: F	TATCCATTCAATGCTCGCCATAGCAG
SiSPL14: R	GTGTACCATAATCCAGCCTCTCCC
SiSPL9: F	GTCGGTGTGCTCCAGCG
SiSPL9: R	CTACATGAAGTCCACCTCGAACAGAT
SiSPL3: F	TCTTGATGCCTTGCACCTATCAAGT
SiSPL3: R	CTACCTTGATTGAGGACCTTTGCACT
SiSPL10: F	GGCACTATTGCTGTTTCCAACCC
SiSPL10: R	TCAGAGGTGAGTGGATGCCTGAAT
SiSPL6: F	AACAAGCACAGCTGCCGC
SiSPL6: R	TTATCCGATCTGGAAGTGATCCCGT
SiSPL17: F	TCCGCGTCACAGCAGGTT
SiSPL17: R	CTACTGCCAAGGAAATGGCAGTG
SiSPL16: F	TCATGCAGACGGCAGCAGC
SiSPL16: R	TCCTTGGCCCTGGGAGGC
